# Supplementary material for: Proviral location affects cognate peptide–induced virus production and immune recognition of HIV-1–infected T cell clones
Source: J Clin Invest. 2023 Nov 1;133(21):e171097. doi: 10.1172/JCI171097 (PMC10617777; doi:10.1172/JCI171097)
Supplement: Supporting data values [file jci-133-171097-s178.xlsx]

## Sheet: 1A
	Days from Chemordiation	Integration site analysis	CD4 counts		HIV-1 RNA in plasma	IPDA						Notes
			%	abs		total	intact	3'def	5'def			sem, standard error of the mean
	-952		43.3	1500	<20 TND							TND, target not detected
	-624	-624
	-622		38.2	988	<20 TND
	-365
	-244		39.5	1269	<20 TND
	-108
	-27
	-24		29	703	<20 TND
	-21
	-6	-6				290	82	61.9952	146.582
	0
	1
	4
	11
	18
	25
	28					165	42	49.5172	73.0603
	32
	39
	41
	48
	50
	63
	67		28.8	304	<20 TND
	78	78				132	27	44.8366	60.2171
	151	151
	172
	182
	210
	204		30.4	377	<20 TND
	224
	238
	476		23.3	345	<20 TND
	490					617.02	459.15	54.4754	103.393
	560
	594	594
	638		27.6	689	<20 TND
	867		25	648	<20 TND	880.903	773.484	47.8423	59.5774
	974		30.6	643	<20 TND
	999					826	663	59.3624	103.436

## Sheet: 1C
Days since chemo radiation	-624		-6		78		151		594
Rank	DNA fragment counts	Gene/closest gene	DNA fragment counts	Gene/closest gene	DNA fragment counts	Gene/closest gene	DNA fragment counts	Gene/closest gene	DNA fragment counts	Gene/closest gene
1	12	ZNF383	6	LINC01160	4	ZNF470	3	MAML1	17	ABCA11P/ZNF721
2	5	IL12RB2	2	OGDH	2	CD164	3	WNK1	2	OCRL
3	4	ZNF470	1	LINC00266-1	2	ISCA1	2	ZNF470	1	ZNF470
4	2	LINC01160	1	SEPT14P6	1	CD48	2	LINC00266-1	1	LINC01160
5	1	WNK1	5	unique detected once	1	WNK1	2	SEPT14P6	1	WNK1
6	1	CD48			1	OGDH	2	SEPT14P21	1	IL12RB2
7	1	OCRL			1	ABCA11P/ZNF721	1	IL12RB2	1	RNU6-976P
8	1	SEPT14P21			1	SEPT14P6	1	LINC01160	1	unique detected once
9	14	unique detected once			27	unique detected once	1	RNU6-976P
10							1	SEPT14P6
11							232	unique detected once
Total	41		15		40		250		25
Gini	0.41		0.34		0.11		0.03		0.53

## Sheet: 1D
		Day since chemoradiation	-6				151							Percentage	Day -6	Day 151
		Replicate	1	2	3	4	1	2	3	4				>10	33.4	0
		Rank/Percentage												1-10	12.6	13.5
		1	17.3704	17.6514	16.8248	18.1722	4.15243	2.50669	3.23897	3.90886				0.1-1	29.5	21.2
		2	17.1273	17.0001	15.4451	14.119	2.61978	1.98663	3.13695	2.77016				0.01-0.1	21	51.3
		3	2.60675	2.86437	4.02749	3.8271	1.58736	1.82267	1.76007	1.97552				<0.001	2.7	14
		4	2.29516	2.28626	2.83173	3.27529	1.54544	1.62806	1.43071	1.61482
		5	1.79167	2.04056	1.97892	1.86677	1.25056	1.35562	1.43071	1.40173
		6	1.75747	1.83641	1.4993	1.66667	1.24772	1.31752	1.37608	1.39063
		7	1.65297	1.78944	1.12086	1.54712	1.08287	0.869515	0.95434	1.3307
		8	0.852135	1.35134	0.804184	1.29938	1.05729	0.844672	0.866778	1.05879
		9	0.830285	1.14539	0.783159	0.959806	1.01679	0.83639	0.748691	0.954463
		10	0.679238	1.02525	0.772647	0.953742	0.928683	0.781735	0.748691	0.793536
		11	0.663088	1.00899	0.759507	0.949411	0.72973	0.675737	0.740657	0.779108
		12	0.637439	0.824714	0.733226	0.869716	0.687097	0.647582	0.673179	0.724726
		13	0.636489	0.740707	0.72797	0.815142	0.535041	0.634332	0.633013	0.710298
		14	0.623189	0.691929	0.726656	0.809945	0.502355	0.629363	0.619357	0.659246
		15	0.603239	0.689219	0.725342	0.724186	0.501645	0.626879	0.584814	0.647037
		16	0.56144	0.686509	0.70826	0.639293	0.486013	0.559802	0.543845	0.527174
		17	0.538641	0.515785	0.675409	0.612439	0.483171	0.54324	0.529385	0.523845
		18	0.514891	0.476943	0.617592	0.489432	0.478907	0.536615	0.45548	0.519406
		19	0.472142	0.47604	0.565031	0.441788	0.458302	0.530818	0.439414	0.425069
		20	0.437942	0.47333	0.473049	0.399342	0.441959	0.496866	0.433791	0.376236
		21	0.415143	0.461587	0.39815	0.354297	0.410695	0.426476	0.423348	0.374016
		22	0.398043	0.448941	0.379753	0.35343	0.385115	0.393352	0.394428	0.362918
		23	0.370494	0.429972	0.353473	0.343035	0.374457	0.392524	0.386395	0.357369
		24	0.331544	0.420035	0.341647	0.330908	0.35172	0.361884	0.32213	0.345161
		25	0.327744	0.378483	0.340333	0.300589	0.344614	0.354431	0.31731	0.334062
		26	0.288795	0.358611	0.31668	0.29799	0.324719	0.342009	0.303653	0.331842
		27	0.286895	0.350481	0.298284	0.28413	0.317614	0.31965	0.294014	0.330733
		28	0.284045	0.341448	0.269375	0.283264	0.309087	0.31551	0.287587	0.317415
		29	0.282145	0.334222	0.266747	0.271137	0.307666	0.3064	0.251438	0.311865
		30	0.276445	0.330608	0.261491	0.265939	0.307666	0.296463	0.251438	0.308536
		31	0.262195	0.305316	0.258863	0.265939	0.284218	0.28901	0.245815	0.295218
		32	0.258395	0.302606	0.256235	0.255544	0.278534	0.282385	0.242601	0.284119
		33	0.258395	0.286347	0.232583	0.246015	0.259349	0.268307	0.240995	0.267472
		34	0.257445	0.27912	0.232583	0.240818	0.255796	0.261683	0.235372	0.253044
		35	0.255546	0.263764	0.228641	0.233021	0.255086	0.25423	0.233765	0.246385
		36	0.240346	0.262861	0.227326	0.226091	0.222401	0.244292	0.233765	0.240835
		37	0.239396	0.250215	0.226012	0.226091	0.214585	0.226074	0.231355	0.223078
		38	0.235596	0.240278	0.216814	0.223493	0.2089	0.225246	0.223322	0.218639
		39	0.229896	0.211373	0.214186	0.220894	0.207479	0.218621	0.220912	0.216419
		40	0.227046	0.208663	0.210244	0.220894	0.206769	0.211168	0.212075	0.20865
		41	0.226096	0.206856	0.207616	0.220028	0.201795	0.21034	0.206452	0.201991
		42	0.226096	0.205049	0.207616	0.220028	0.191847	0.208684	0.192796	0.199771
		43	0.220396	0.205049	0.206302	0.213964	0.189005	0.202059	0.190386	0.198662
		44	0.219446	0.20234	0.203674	0.212231	0.187584	0.199574	0.179943	0.196442
		45	0.208996	0.201436	0.203674	0.209633	0.186163	0.198746	0.179943	0.195332
		46	0.202346	0.19692	0.19579	0.204435	0.180478	0.197918	0.175123	0.186453
		47	0.200446	0.190597	0.19579	0.203569	0.179768	0.190465	0.175123	0.185343
		48	0.197597	0.187887	0.191848	0.200104	0.179057	0.188809	0.17432	0.184234
		49	0.193797	0.184274	0.191848	0.196639	0.175505	0.187153	0.173516	0.184234
		50	0.193797	0.179757	0.191848	0.19404	0.175505	0.185496	0.170303	0.177575
		51	0.190947	0.17795	0.190534	0.19404	0.174084	0.183012	0.168696	0.176465
		52	0.189047	0.176144	0.18922	0.193174	0.16911	0.1797	0.168696	0.174245
		53	0.188097	0.171627	0.18922	0.189709	0.168399	0.169762	0.15745	0.169806
		54	0.188097	0.169821	0.187906	0.18711	0.166978	0.167278	0.148613	0.163147
		55	0.186197	0.168917	0.185278	0.184511	0.166978	0.165622	0.147007	0.162037
		56	0.185247	0.168014	0.18265	0.182779	0.166978	0.161481	0.142187	0.160927
		57	0.181447	0.167111	0.181336	0.178448	0.164136	0.160653	0.13576	0.160927
		58	0.181447	0.167111	0.178708	0.178448	0.164136	0.159825	0.134957	0.157597
		59	0.179547	0.165304	0.177393	0.177581	0.164136	0.152372	0.13335	0.155378
		60	0.179547	0.162594	0.174765	0.175849	0.15632	0.151544	0.131744	0.150938
		61	0.177647	0.158981	0.174765	0.174116	0.153478	0.14906	0.130941	0.149829
		62	0.177647	0.156271	0.174765	0.174116	0.150636	0.148232	0.130941	0.145389
		63	0.175747	0.153561	0.173451	0.172384	0.149925	0.146575	0.130137	0.13984
		64	0.173847	0.153561	0.173451	0.170651	0.147793	0.133326	0.129334	0.13762
		65	0.173847	0.149948	0.173451	0.169785	0.145662	0.132497	0.128531	0.134291
		66	0.170997	0.149948	0.172137	0.168919	0.14282	0.131669	0.127727	0.133181
		67	0.170997	0.147238	0.170823	0.167186	0.142109	0.130841	0.126121	0.128742
		68	0.170047	0.147238	0.168195	0.163721	0.141398	0.130013	0.122907	0.127632
		69	0.169097	0.146335	0.166881	0.161989	0.139267	0.127529	0.122907	0.122083
		70	0.167197	0.145432	0.165567	0.160256	0.137135	0.125045	0.121301	0.122083
		71	0.166247	0.141818	0.165567	0.15939	0.136425	0.124216	0.120497	0.122083
		72	0.163397	0.140012	0.164253	0.158524	0.133582	0.124216	0.120497	0.120973
		73	0.163397	0.139108	0.161625	0.157658	0.132872	0.123388	0.118087	0.118753
		74	0.160547	0.138205	0.158997	0.156791	0.131451	0.123388	0.113268	0.117643
		75	0.159597	0.134592	0.158997	0.153326	0.129319	0.120076	0.112464	0.117643
		76	0.157697	0.134592	0.157683	0.153326	0.125767	0.119248	0.111661	0.113204
		77	0.153897	0.134592	0.156369	0.150728	0.124345	0.11842	0.110858	0.113204
		78	0.152947	0.133689	0.153741	0.148129	0.122214	0.11842	0.110054	0.112094
		79	0.151997	0.133689	0.153741	0.148129	0.120793	0.116763	0.110054	0.109874
		80	0.151997	0.132785	0.153741	0.146396	0.117951	0.112623	0.109251	0.109874
		81	0.151997	0.132785	0.153741	0.146396	0.117951	0.112623	0.109251	0.109874
		82	0.151047	0.130979	0.152427	0.14553	0.116529	0.110967	0.108448	0.108764
		83	0.150097	0.130979	0.151113	0.142931	0.115819	0.110967	0.106841	0.108764
		84	0.149147	0.129172	0.151113	0.142931	0.115108	0.10931	0.106841	0.108764
		85	0.148197	0.129172	0.151113	0.142931	0.115108	0.107654	0.106038	0.106545
		86	0.146297	0.128269	0.151113	0.142065	0.114398	0.107654	0.105234	0.106545
		87	0.146297	0.128269	0.147171	0.140333	0.112977	0.106826	0.105234	0.105435
		88	0.146297	0.126462	0.147171	0.140333	0.109424	0.104342	0.104431	0.105435
		89	0.145347	0.126462	0.144543	0.140333	0.109424	0.102686	0.104431	0.104325
		90	0.144397	0.125559	0.144543	0.139466	0.105871	0.101029	0.098808	0.103215
		91	0.142498	0.125559	0.141915	0.1386	0.10374	0.099373	0.094791	0.103215
		92	0.141548	0.123752	0.141915	0.137734	0.103029	0.098545	0.094791	0.103215
		93	0.140598	0.123752	0.140601	0.133403	0.102319	0.098545	0.093185	0.100996
		94	0.137748	0.123752	0.140601	0.13167	0.100897	0.097717	0.092381	0.100996
		95	0.136798	0.122849	0.140601	0.130804	0.100187	0.097717	0.092381	0.100996
		96	0.135848	0.122849	0.139287	0.130804	0.099476	0.096889	0.091578	0.100996
		97	0.135848	0.121042	0.139287	0.129938	0.099476	0.096889	0.090775	0.098776
		98	0.135848	0.121042	0.137973	0.129938	0.098766	0.096061	0.089971	0.098776
		99	0.134898	0.120139	0.137973	0.129071	0.098766	0.095233	0.089971	0.098776
		100	0.133948	0.119236	0.136659	0.129071	0.098055	0.095233	0.088365	0.097666
		101	0.132998	0.117429	0.136659	0.127339	0.098055	0.095233	0.088365	0.096556
		102	0.131098	0.116526	0.135345	0.126473	0.096634	0.094404	0.088365	0.096556
		103	0.131098	0.116526	0.134031	0.126473	0.096634	0.092748	0.088365	0.094336
		104	0.130148	0.116526	0.134031	0.125606	0.094503	0.092748	0.085955	0.093227
		105	0.130148	0.115623	0.132717	0.123874	0.094503	0.091092	0.085152	0.093227
		106	0.129198	0.114719	0.131403	0.123874	0.093081	0.089436	0.084348	0.093227
		107	0.129198	0.114719	0.131403	0.122141	0.092371	0.088608	0.084348	0.091007
		108	0.127298	0.113816	0.131403	0.120409	0.092371	0.088608	0.083545	0.091007
		109	0.127298	0.112913	0.131403	0.119543	0.092371	0.088608	0.083545	0.091007
		110	0.126348	0.112913	0.130089	0.118676	0.09095	0.08778	0.083545	0.091007
		111	0.126348	0.112913	0.130089	0.118676	0.090239	0.08778	0.083545	0.091007
		112	0.125398	0.112913	0.130089	0.11781	0.090239	0.086951	0.082742	0.091007
		113	0.125398	0.111106	0.130089	0.11781	0.090239	0.086123	0.081938	0.089897
		114	0.125398	0.111106	0.130089	0.116944	0.087397	0.085295	0.081938	0.089897
		115	0.123498	0.110203	0.128775	0.116944	0.087397	0.085295	0.080332	0.089897
		116	0.122548	0.110203	0.128775	0.115211	0.086687	0.085295	0.080332	0.087677
		117	0.121598	0.109299	0.128775	0.114345	0.086687	0.084467	0.079528	0.087677
		118	0.120648	0.107493	0.127461	0.114345	0.085976	0.084467	0.079528	0.087677
		119	0.120648	0.107493	0.127461	0.113479	0.085976	0.083639	0.079528	0.086568
		120	0.118748	0.107493	0.126146	0.113479	0.085976	0.082811	0.078725	0.086568
		121	0.118748	0.107493	0.126146	0.112613	0.085265	0.082811	0.077922	0.086568
		122	0.117798	0.10659	0.126146	0.112613	0.083844	0.082811	0.077922	0.085458
		123	0.116848	0.10659	0.126146	0.112613	0.083844	0.081983	0.076315	0.085458
		124	0.116848	0.105686	0.126146	0.111746	0.083134	0.081155	0.074708	0.084348
		125	0.116848	0.104783	0.122204	0.111746	0.083134	0.081155	0.074708	0.083238
		126	0.116848	0.10388	0.12089	0.111746	0.081002	0.081155	0.074708	0.083238
		127	0.116848	0.10388	0.12089	0.111746	0.081002	0.081155	0.074708	0.083238
		128	0.116848	0.102976	0.12089	0.111746	0.080292	0.079498	0.074708	0.083238
		129	0.115898	0.102976	0.119576	0.11088	0.080292	0.079498	0.074708	0.082128
		130	0.114948	0.102073	0.119576	0.11088	0.079581	0.07867	0.073905	0.082128
		131	0.114948	0.10117	0.119576	0.109148	0.079581	0.07867	0.073905	0.082128
		132	0.113998	0.10117	0.119576	0.109148	0.078871	0.077842	0.073102	0.081018
		133	0.113048	0.100266	0.119576	0.108281	0.078871	0.076186	0.073102	0.081018
		134	0.113048	0.100266	0.118262	0.108281	0.078871	0.075358	0.073102	0.081018
		135	0.112098	0.099363	0.118262	0.107415	0.077449	0.075358	0.072298	0.079909
		136	0.111148	0.09846	0.118262	0.107415	0.076739	0.075358	0.072298	0.079909
		137	0.111148	0.09846	0.118262	0.107415	0.076739	0.07453	0.071495	0.079909
		138	0.111148	0.096653	0.116948	0.107415	0.076028	0.07453	0.071495	0.078799
		139	0.110198	0.096653	0.116948	0.107415	0.076028	0.07453	0.071495	0.078799
		140	0.109248	0.096653	0.116948	0.106549	0.076028	0.073702	0.070692	0.078799
		141	0.109248	0.096653	0.11432	0.106549	0.075318	0.072874	0.070692	0.077689
		142	0.109248	0.09575	0.11432	0.105683	0.075318	0.072046	0.070692	0.077689
		143	0.108298	0.09575	0.11432	0.105683	0.075318	0.072046	0.070692	0.077689
		144	0.108298	0.09575	0.113006	0.105683	0.075318	0.069561	0.069888	0.077689
		145	0.108298	0.094847	0.113006	0.105683	0.074607	0.069561	0.069888	0.076579
		146	0.107348	0.093943	0.113006	0.105683	0.074607	0.069561	0.069888	0.076579
		147	0.107348	0.093943	0.111692	0.105683	0.074607	0.068733	0.069888	0.075469
		148	0.106398	0.09304	0.111692	0.104816	0.073897	0.068733	0.069085	0.075469
		149	0.104498	0.09304	0.110378	0.10395	0.073897	0.068733	0.069085	0.075469
		150	0.103548	0.09304	0.109064	0.10395	0.073897	0.068733	0.069085	0.075469
		151	0.103548	0.092137	0.109064	0.10395	0.073186	0.068733	0.069085	0.075469
		152	0.102598	0.092137	0.109064	0.103084	0.073186	0.067905	0.069085	0.074359
		153	0.102598	0.091233	0.109064	0.103084	0.072476	0.067905	0.068282	0.074359
		154	0.102598	0.091233	0.109064	0.103084	0.071055	0.067905	0.068282	0.074359
		155	0.101648	0.091233	0.10775	0.102218	0.071055	0.067905	0.068282	0.074359
		156	0.101648	0.091233	0.103808	0.101351	0.071055	0.067077	0.067479	0.07325
		157	0.100698	0.088524	0.102494	0.101351	0.070344	0.066249	0.066675	0.07325
		158	0.100698	0.088524	0.102494	0.101351	0.070344	0.066249	0.066675	0.07325
		159	0.0987983	0.088524	0.10118	0.100485	0.070344	0.066249	0.066675	0.07325
		160	0.0987983	0.08762	0.099866	0.100485	0.069633	0.066249	0.065872	0.07325
		161	0.0987983	0.086717	0.099866	0.100485	0.069633	0.066249	0.065872	0.07325
		162	0.0978483	0.086717	0.099866	0.099619	0.069633	0.065421	0.065872	0.07103
		163	0.0978483	0.08491	0.098552	0.099619	0.068923	0.065421	0.065069	0.07103
		164	0.0968983	0.08491	0.097238	0.099619	0.068923	0.065421	0.065069	0.07103
		165	0.0968983	0.084007	0.097238	0.098753	0.068923	0.064593	0.065069	0.07103
		166	0.0968983	0.084007	0.095924	0.098753	0.068212	0.064593	0.065069	0.06992
		167	0.0968983	0.083104	0.095924	0.098753	0.068212	0.064593	0.064265	0.06992
		168	0.0959483	0.081297	0.095924	0.09702	0.067502	0.064593	0.064265	0.06992
		169	0.0959483	0.081297	0.09461	0.096154	0.067502	0.063764	0.063462	0.06992
		170	0.0959483	0.080394	0.093296	0.096154	0.067502	0.063764	0.063462	0.06992
		171	0.0940484	0.080394	0.093296	0.095288	0.06537	0.062936	0.063462	0.06992
		172	0.0930984	0.079491	0.093296	0.094421	0.06537	0.062936	0.063462	0.06992
		173	0.0921484	0.078587	0.091982	0.091823	0.06537	0.062936	0.063462	0.06881
		174	0.0921484	0.078587	0.091982	0.091823	0.06537	0.062936	0.062659	0.06881
		175	0.0921484	0.078587	0.091982	0.091823	0.06537	0.062936	0.062659	0.06881
		176	0.0911984	0.078587	0.090668	0.090956	0.06537	0.062936	0.062659	0.06881
		177	0.0911984	0.078587	0.090668	0.09009	0.06466	0.062108	0.062659	0.06881
		178	0.0911984	0.078587	0.090668	0.09009	0.06466	0.062108	0.062659	0.0677
		179	0.0902484	0.077684	0.090668	0.09009	0.06466	0.062108	0.062659	0.0677
		180	0.0892984	0.077684	0.090668	0.089224	0.06466	0.062108	0.062659	0.0677
		181	0.0892984	0.077684	0.090668	0.089224	0.063949	0.06128	0.062659	0.0677
		182	0.0883485	0.077684	0.090668	0.088358	0.063949	0.06128	0.062659	0.0677
		183	0.0883485	0.077684	0.089354	0.088358	0.063949	0.06128	0.062659	0.0677
		184	0.0883485	0.076781	0.089354	0.088358	0.063239	0.06128	0.062659	0.0677
		185	0.0883485	0.076781	0.089354	0.087491	0.063239	0.060452	0.061855	0.06659
		186	0.0883485	0.076781	0.089354	0.087491	0.063239	0.060452	0.061855	0.06659
		187	0.0873985	0.076781	0.08804	0.086625	0.063239	0.060452	0.061855	0.06659
		188	0.0873985	0.076781	0.08804	0.086625	0.063239	0.060452	0.061855	0.06659
		189	0.0873985	0.075877	0.08804	0.085759	0.063239	0.060452	0.061855	0.065481
		190	0.0873985	0.075877	0.08804	0.085759	0.063239	0.059624	0.061052	0.065481
		191	0.0864485	0.075877	0.08804	0.084893	0.062528	0.059624	0.061052	0.065481
		192	0.0864485	0.075877	0.08804	0.084893	0.062528	0.059624	0.061052	0.065481
		193	0.0864485	0.075877	0.08804	0.084026	0.062528	0.059624	0.061052	0.064371
		194	0.0864485	0.075877	0.086726	0.084026	0.062528	0.059624	0.061052	0.064371
		195	0.0854985	0.074974	0.086726	0.08316	0.062528	0.059624	0.061052	0.064371
		196	0.0854985	0.074974	0.086726	0.08316	0.062528	0.058796	0.061052	0.064371
		197	0.0854985	0.074071	0.086726	0.08316	0.061817	0.058796	0.061052	0.064371
		198	0.0845485	0.074071	0.086726	0.081428	0.061817	0.058796	0.060249	0.064371
		199	0.0845485	0.073167	0.086726	0.081428	0.061817	0.058796	0.060249	0.064371
		200	0.0835985	0.072264	0.085412	0.081428	0.061817	0.058796	0.060249	0.063261
		201	0.0835985	0.072264	0.085412	0.080561	0.061107	0.058796	0.060249	0.063261
		202	0.0835985	0.072264	0.084098	0.080561	0.061107	0.057968	0.060249	0.063261
		203	0.0835985	0.072264	0.084098	0.080561	0.061107	0.057968	0.060249	0.063261
		204	0.0835985	0.071361	0.084098	0.080561	0.061107	0.057968	0.060249	0.063261
		205	0.0826486	0.071361	0.084098	0.080561	0.061107	0.057968	0.060249	0.063261
		206	0.0826486	0.071361	0.084098	0.079695	0.061107	0.057968	0.060249	0.063261
		207	0.0826486	0.071361	0.084098	0.079695	0.061107	0.057968	0.059445	0.063261
		208	0.0816986	0.070458	0.082784	0.078829	0.060396	0.057968	0.059445	0.063261
		209	0.0816986	0.070458	0.082784	0.078829	0.060396	0.057968	0.059445	0.062151
		210	0.0816986	0.070458	0.082784	0.078829	0.060396	0.05714	0.059445	0.062151
		211	0.0807486	0.070458	0.082784	0.078829	0.060396	0.05714	0.058642	0.062151
		212	0.0797986	0.070458	0.082784	0.077963	0.060396	0.05714	0.058642	0.062151
		213	0.0797986	0.070458	0.08147	0.077963	0.060396	0.05714	0.058642	0.062151
		214	0.0797986	0.069554	0.08147	0.077963	0.059686	0.05714	0.058642	0.062151
		215	0.0788486	0.069554	0.08147	0.077096	0.058975	0.05714	0.058642	0.061041
		216	0.0788486	0.069554	0.080156	0.075364	0.058975	0.05714	0.058642	0.061041
		217	0.0788486	0.069554	0.080156	0.074498	0.058265	0.05714	0.058642	0.061041
		218	0.0778986	0.069554	0.080156	0.074498	0.058265	0.05714	0.058642	0.061041
		219	0.0778986	0.068651	0.080156	0.074498	0.058265	0.05714	0.058642	0.061041
		220	0.0778986	0.068651	0.078842	0.074498	0.058265	0.056311	0.058642	0.061041
		221	0.0778986	0.068651	0.078842	0.074498	0.057554	0.056311	0.058642	0.061041
		222	0.0769487	0.068651	0.078842	0.074498	0.057554	0.056311	0.058642	0.059931
		223	0.0759987	0.068651	0.077528	0.073631	0.057554	0.056311	0.058642	0.059931
		224	0.0759987	0.068651	0.077528	0.073631	0.057554	0.056311	0.058642	0.059931
		225	0.0759987	0.067748	0.076214	0.073631	0.057554	0.056311	0.057839	0.059931
		226	0.0750487	0.067748	0.076214	0.072765	0.057554	0.056311	0.057839	0.059931
		227	0.0750487	0.067748	0.076214	0.072765	0.056844	0.055483	0.057839	0.059931
		228	0.0740987	0.066844	0.074899	0.072765	0.056844	0.055483	0.057839	0.059931
		229	0.0740987	0.066844	0.074899	0.072765	0.056133	0.055483	0.057839	0.059931
		230	0.0740987	0.066844	0.074899	0.071899	0.056133	0.055483	0.057839	0.059931
		231	0.0740987	0.066844	0.074899	0.071899	0.056133	0.055483	0.057035	0.059931
		232	0.0740987	0.066844	0.073585	0.071033	0.056133	0.055483	0.057035	0.059931
		233	0.0740987	0.065941	0.073585	0.071033	0.056133	0.055483	0.057035	0.059931
		234	0.0740987	0.065941	0.073585	0.071033	0.056133	0.055483	0.057035	0.059931
		235	0.0731487	0.065941	0.073585	0.071033	0.056133	0.055483	0.057035	0.059931
		236	0.0731487	0.065038	0.073585	0.071033	0.056133	0.055483	0.057035	0.058822
		237	0.0731487	0.065038	0.073585	0.070166	0.055423	0.055483	0.057035	0.058822
		238	0.0721987	0.065038	0.072271	0.070166	0.055423	0.055483	0.057035	0.058822
		239	0.0721987	0.064134	0.072271	0.070166	0.055423	0.055483	0.057035	0.058822
		240	0.0712488	0.064134	0.072271	0.070166	0.055423	0.054655	0.057035	0.058822
		241	0.0712488	0.064134	0.072271	0.070166	0.055423	0.054655	0.057035	0.058822
		242	0.0712488	0.064134	0.072271	0.0693	0.055423	0.054655	0.057035	0.058822
		243	0.0712488	0.064134	0.070957	0.0693	0.055423	0.054655	0.056232	0.058822
		244	0.0712488	0.063231	0.070957	0.0693	0.055423	0.054655	0.056232	0.057712
		245	0.0702988	0.063231	0.070957	0.0693	0.054712	0.054655	0.056232	0.057712
		246	0.0702988	0.063231	0.070957	0.068434	0.054712	0.054655	0.056232	0.057712
		247	0.0702988	0.063231	0.070957	0.068434	0.054712	0.054655	0.056232	0.057712
		248	0.0693488	0.062328	0.069643	0.067568	0.054712	0.053827	0.056232	0.057712
		249	0.0693488	0.062328	0.069643	0.067568	0.054712	0.053827	0.056232	0.057712
		250	0.0693488	0.062328	0.069643	0.066701	0.054712	0.053827	0.056232	0.057712
		251	0.0693488	0.062328	0.069643	0.066701	0.054712	0.053827	0.056232	0.057712
		252	0.0693488	0.062328	0.068329	0.066701	0.054001	0.053827	0.055429	0.057712
		253	0.0683988	0.061425	0.068329	0.066701	0.054001	0.053827	0.055429	0.057712
		254	0.0683988	0.061425	0.068329	0.066701	0.054001	0.053827	0.055429	0.057712
		255	0.0683988	0.061425	0.068329	0.065835	0.054001	0.053827	0.055429	0.057712
		256	0.0674488	0.061425	0.068329	0.065835	0.054001	0.053827	0.055429	0.057712
		257	0.0674488	0.061425	0.068329	0.065835	0.054001	0.053827	0.055429	0.056602
		258	0.0674488	0.060521	0.067015	0.065835	0.054001	0.053827	0.055429	0.056602
		259	0.0674488	0.060521	0.067015	0.064969	0.054001	0.053827	0.055429	0.056602
		260	0.0664988	0.059618	0.067015	0.064969	0.053291	0.053827	0.054625	0.056602
		261	0.0664988	0.059618	0.067015	0.064969	0.053291	0.053827	0.054625	0.056602
		262	0.0655489	0.059618	0.067015	0.064969	0.053291	0.053827	0.054625	0.055492
		263	0.0655489	0.059618	0.065701	0.064103	0.053291	0.052999	0.054625	0.055492
		264	0.0645989	0.058715	0.065701	0.064103	0.053291	0.052999	0.054625	0.055492
		265	0.0645989	0.058715	0.064387	0.063236	0.053291	0.052999	0.054625	0.055492
		266	0.0645989	0.058715	0.064387	0.063236	0.053291	0.052999	0.054625	0.055492
		267	0.0645989	0.058715	0.064387	0.06237	0.053291	0.052999	0.054625	0.055492
		268	0.0636489	0.058715	0.064387	0.06237	0.05258	0.052999	0.054625	0.055492
		269	0.0636489	0.057811	0.064387	0.06237	0.05258	0.052999	0.054625	0.055492
		270	0.0626989	0.056908	0.064387	0.06237	0.05258	0.052999	0.054625	0.055492
		271	0.0626989	0.056908	0.064387	0.06237	0.05258	0.052171	0.054625	0.055492
		272	0.0626989	0.056908	0.063073	0.06237	0.05258	0.052171	0.053822	0.055492
		273	0.0617489	0.056005	0.063073	0.061504	0.05258	0.052171	0.053822	0.055492
		274	0.0617489	0.056005	0.063073	0.061504	0.05187	0.052171	0.053822	0.055492
		275	0.0617489	0.056005	0.063073	0.060638	0.05187	0.052171	0.053822	0.055492
		276	0.0617489	0.056005	0.063073	0.060638	0.05187	0.052171	0.053822	0.054382
		277	0.0617489	0.056005	0.061759	0.059771	0.05187	0.052171	0.053822	0.054382
		278	0.0617489	0.056005	0.061759	0.059771	0.05187	0.052171	0.053822	0.054382
		279	0.0607989	0.056005	0.061759	0.059771	0.05187	0.052171	0.053822	0.054382
		280	0.0607989	0.056005	0.061759	0.058905	0.05187	0.052171	0.053019	0.054382
		281	0.0607989	0.056005	0.060445	0.058905	0.051159	0.052171	0.053019	0.054382
		282	0.0607989	0.055101	0.060445	0.058039	0.051159	0.051343	0.053019	0.054382
		283	0.0607989	0.055101	0.060445	0.058039	0.051159	0.051343	0.053019	0.053272
		284	0.0607989	0.055101	0.060445	0.057173	0.051159	0.051343	0.053019	0.053272
		285	0.059849	0.054198	0.060445	0.057173	0.050449	0.051343	0.053019	0.053272
		286	0.059849	0.054198	0.060445	0.057173	0.050449	0.051343	0.053019	0.053272
		287	0.059849	0.054198	0.060445	0.056306	0.050449	0.051343	0.053019	0.053272
		288	0.059849	0.054198	0.059131	0.056306	0.050449	0.051343	0.053019	0.053272
		289	0.058899	0.054198	0.057817	0.05544	0.050449	0.051343	0.053019	0.053272
		290	0.058899	0.053295	0.057817	0.05544	0.050449	0.051343	0.053019	0.053272
		291	0.058899	0.053295	0.057817	0.05544	0.050449	0.051343	0.052216	0.053272
		292	0.058899	0.053295	0.057817	0.054574	0.050449	0.051343	0.052216	0.053272
		293	0.058899	0.053295	0.057817	0.054574	0.050449	0.051343	0.052216	0.053272
		294	0.057949	0.053295	0.057817	0.054574	0.050449	0.051343	0.052216	0.053272
		295	0.057949	0.053295	0.056503	0.054574	0.050449	0.051343	0.052216	0.053272
		296	0.056999	0.052391	0.056503	0.054574	0.049738	0.051343	0.052216	0.052163
		297	0.056999	0.052391	0.056503	0.054574	0.049738	0.051343	0.052216	0.052163
		298	0.056049	0.052391	0.056503	0.053708	0.049738	0.051343	0.052216	0.052163
		299	0.056049	0.052391	0.056503	0.053708	0.049738	0.051343	0.052216	0.052163
		300	0.056049	0.052391	0.056503	0.053708	0.049738	0.051343	0.052216	0.052163
		301	0.056049	0.051488	0.056503	0.053708	0.049738	0.051343	0.052216	0.052163
		302	0.056049	0.051488	0.055189	0.053708	0.049738	0.051343	0.052216	0.052163
		303	0.056049	0.051488	0.055189	0.052841	0.049738	0.051343	0.051412	0.052163
		304	0.056049	0.051488	0.055189	0.052841	0.049028	0.050515	0.051412	0.052163
		305	0.055099	0.051488	0.055189	0.052841	0.049028	0.050515	0.051412	0.052163
		306	0.055099	0.050585	0.053875	0.052841	0.049028	0.050515	0.051412	0.052163
		307	0.055099	0.050585	0.053875	0.052841	0.049028	0.050515	0.051412	0.052163
		308	0.055099	0.050585	0.053875	0.052841	0.049028	0.050515	0.051412	0.052163
		309	0.055099	0.049682	0.053875	0.051975	0.048317	0.050515	0.051412	0.052163
		310	0.0531991	0.049682	0.053875	0.051975	0.048317	0.050515	0.051412	0.052163
		311	0.0531991	0.049682	0.053875	0.051975	0.048317	0.049687	0.050609	0.052163
		312	0.0531991	0.049682	0.052561	0.051975	0.048317	0.049687	0.050609	0.052163
		313	0.0531991	0.049682	0.052561	0.051975	0.048317	0.049687	0.050609	0.052163
		314	0.0531991	0.048778	0.052561	0.051975	0.048317	0.049687	0.050609	0.051053
		315	0.0522491	0.048778	0.052561	0.051109	0.048317	0.049687	0.050609	0.051053
		316	0.0522491	0.048778	0.051247	0.051109	0.048317	0.049687	0.050609	0.051053
		317	0.0522491	0.048778	0.051247	0.051109	0.047607	0.049687	0.050609	0.051053
		318	0.0522491	0.048778	0.049933	0.051109	0.047607	0.049687	0.050609	0.051053
		319	0.0512991	0.048778	0.049933	0.050243	0.047607	0.049687	0.050609	0.051053
		320	0.0512991	0.048778	0.049933	0.050243	0.047607	0.049687	0.050609	0.051053
		321	0.0512991	0.047875	0.049933	0.050243	0.047607	0.049687	0.050609	0.051053
		322	0.0512991	0.047875	0.049933	0.049376	0.047607	0.049687	0.050609	0.051053
		323	0.0512991	0.047875	0.049933	0.049376	0.047607	0.049687	0.049806	0.051053
		324	0.0512991	0.047875	0.048619	0.049376	0.047607	0.049687	0.049806	0.051053
		325	0.0512991	0.047875	0.048619	0.049376	0.047607	0.049687	0.049806	0.051053
		326	0.0503491	0.047875	0.048619	0.04851	0.047607	0.048858	0.049806	0.051053
		327	0.0503491	0.047875	0.048619	0.04851	0.047607	0.048858	0.049806	0.051053
		328	0.0503491	0.046972	0.048619	0.04851	0.047607	0.048858	0.049806	0.051053
		329	0.0493991	0.046972	0.048619	0.04851	0.046896	0.048858	0.049806	0.051053
		330	0.0493991	0.046972	0.048619	0.047644	0.046896	0.048858	0.049806	0.051053
		331	0.0493991	0.046068	0.048619	0.047644	0.046896	0.048858	0.049806	0.051053
		332	0.0484492	0.046068	0.048619	0.047644	0.046896	0.048858	0.049002	0.051053
		333	0.0484492	0.046068	0.047305	0.047644	0.046896	0.048858	0.049002	0.051053
		334	0.0484492	0.046068	0.047305	0.047644	0.046896	0.048858	0.049002	0.051053
		335	0.0474992	0.046068	0.047305	0.046778	0.046896	0.048858	0.049002	0.049943
		336	0.0474992	0.046068	0.047305	0.046778	0.046896	0.048858	0.049002	0.049943
		337	0.0474992	0.045165	0.047305	0.046778	0.046896	0.04803	0.049002	0.049943
		338	0.0465492	0.045165	0.047305	0.046778	0.046896	0.04803	0.049002	0.049943
		339	0.0465492	0.045165	0.047305	0.046778	0.046896	0.04803	0.049002	0.049943
		340	0.0455992	0.045165	0.047305	0.046778	0.046896	0.04803	0.049002	0.049943
		341	0.0455992	0.045165	0.047305	0.046778	0.046896	0.04803	0.049002	0.049943
		342	0.0455992	0.045165	0.045991	0.045911	0.046896	0.04803	0.049002	0.049943
		343	0.0455992	0.043358	0.045991	0.045911	0.046896	0.04803	0.049002	0.049943
		344	0.0455992	0.043358	0.045991	0.045911	0.046896	0.04803	0.049002	0.049943
		345	0.0455992	0.043358	0.045991	0.045045	0.046185	0.04803	0.049002	0.049943
		346	0.0455992	0.043358	0.044677	0.045045	0.046185	0.04803	0.049002	0.049943
		347	0.0446492	0.043358	0.044677	0.045045	0.046185	0.04803	0.048199	0.049943
		348	0.0446492	0.043358	0.044677	0.045045	0.046185	0.04803	0.048199	0.049943
		349	0.0436992	0.043358	0.044677	0.045045	0.046185	0.04803	0.048199	0.049943
		350	0.0436992	0.043358	0.044677	0.044179	0.046185	0.047202	0.048199	0.048833
		351	0.0436992	0.042455	0.043363	0.044179	0.046185	0.047202	0.048199	0.048833
		352	0.0427493	0.042455	0.043363	0.043313	0.046185	0.047202	0.048199	0.048833
		353	0.0427493	0.041552	0.043363	0.043313	0.046185	0.047202	0.048199	0.048833
		354	0.0427493	0.041552	0.043363	0.043313	0.046185	0.047202	0.048199	0.048833
		355	0.0427493	0.041552	0.043363	0.043313	0.046185	0.047202	0.048199	0.048833
		356	0.0417993	0.041552	0.042049	0.043313	0.046185	0.047202	0.048199	0.048833
		357	0.0417993	0.040649	0.042049	0.042446	0.046185	0.047202	0.048199	0.048833
		358	0.0417993	0.040649	0.042049	0.042446	0.046185	0.047202	0.048199	0.048833
		359	0.0417993	0.040649	0.042049	0.042446	0.046185	0.047202	0.048199	0.048833
		360	0.0408493	0.039745	0.042049	0.042446	0.046185	0.047202	0.048199	0.048833
		361	0.0408493	0.039745	0.042049	0.042446	0.046185	0.047202	0.048199	0.048833
		362	0.0408493	0.039745	0.040735	0.042446	0.045475	0.047202	0.048199	0.048833
		363	0.0408493	0.038842	0.040735	0.042446	0.045475	0.047202	0.047396	0.048833
		364	0.0408493	0.038842	0.040735	0.04158	0.045475	0.047202	0.047396	0.048833
		365	0.0408493	0.038842	0.040735	0.040714	0.045475	0.046374	0.047396	0.048833
		366	0.0408493	0.037939	0.040735	0.040714	0.045475	0.046374	0.047396	0.047723
		367	0.0408493	0.037939	0.040735	0.040714	0.045475	0.046374	0.047396	0.047723
		368	0.0398993	0.037939	0.039421	0.040714	0.045475	0.046374	0.047396	0.047723
		369	0.0398993	0.037939	0.039421	0.039848	0.045475	0.046374	0.047396	0.047723
		370	0.0398993	0.037035	0.039421	0.039848	0.045475	0.046374	0.047396	0.047723
		371	0.0398993	0.037035	0.039421	0.039848	0.045475	0.046374	0.046592	0.047723
		372	0.0398993	0.037035	0.039421	0.039848	0.044764	0.046374	0.046592	0.047723
		373	0.0398993	0.037035	0.039421	0.038981	0.044764	0.046374	0.046592	0.047723
		374	0.0398993	0.037035	0.038107	0.038981	0.044764	0.046374	0.046592	0.047723
		375	0.0389493	0.037035	0.038107	0.038981	0.044764	0.046374	0.046592	0.047723
		376	0.0389493	0.037035	0.038107	0.038115	0.044764	0.046374	0.046592	0.047723
		377	0.0389493	0.036132	0.038107	0.038115	0.044764	0.046374	0.046592	0.047723
		378	0.0379993	0.036132	0.038107	0.037249	0.044764	0.046374	0.046592	0.047723
		379	0.0379993	0.036132	0.038107	0.037249	0.044764	0.046374	0.046592	0.047723
		380	0.0379993	0.036132	0.038107	0.036383	0.044764	0.046374	0.046592	0.047723
		381	0.0379993	0.036132	0.038107	0.035516	0.044764	0.046374	0.046592	0.047723
		382	0.0379993	0.036132	0.038107	0.035516	0.044764	0.046374	0.046592	0.047723
		383	0.0379993	0.036132	0.038107	0.035516	0.044764	0.046374	0.046592	0.046613
		384	0.0379993	0.035229	0.036793	0.035516	0.044764	0.046374	0.046592	0.046613
		385	0.0370494	0.035229	0.036793	0.035516	0.044764	0.046374	0.046592	0.046613
		386	0.0370494	0.035229	0.036793	0.035516	0.044764	0.045546	0.046592	0.046613
		387	0.0360994	0.034325	0.036793	0.035516	0.044764	0.045546	0.045789	0.046613
		388	0.0360994	0.034325	0.036793	0.035516	0.044764	0.045546	0.045789	0.046613
		389	0.0360994	0.034325	0.036793	0.03465	0.044054	0.045546	0.045789	0.046613
		390	0.0360994	0.033422	0.035479	0.03465	0.044054	0.045546	0.045789	0.046613
		391	0.0360994	0.033422	0.035479	0.03465	0.044054	0.045546	0.045789	0.046613
		392	0.0360994	0.033422	0.035479	0.033784	0.044054	0.045546	0.045789	0.046613
		393	0.0360994	0.033422	0.035479	0.033784	0.044054	0.045546	0.045789	0.046613
		394	0.0360994	0.033422	0.035479	0.033784	0.044054	0.045546	0.045789	0.046613
		395	0.0351494	0.033422	0.035479	0.033784	0.044054	0.045546	0.045789	0.046613
		396	0.0351494	0.033422	0.035479	0.033784	0.044054	0.045546	0.045789	0.046613
		397	0.0351494	0.032519	0.035479	0.032918	0.044054	0.045546	0.045789	0.046613
		398	0.0351494	0.032519	0.035479	0.032051	0.043343	0.045546	0.044986	0.046613
		399	0.0351494	0.032519	0.034165	0.032051	0.043343	0.045546	0.044986	0.045503
		400	0.0351494	0.032519	0.034165	0.032051	0.043343	0.045546	0.044986	0.045503
		401	0.0351494	0.032519	0.034165	0.032051	0.043343	0.045546	0.044986	0.045503
		402	0.0351494	0.032519	0.034165	0.032051	0.043343	0.044718	0.044986	0.045503
		403	0.0351494	0.032519	0.034165	0.031185	0.043343	0.044718	0.044986	0.045503
		404	0.0341994	0.031616	0.034165	0.031185	0.043343	0.044718	0.044986	0.045503
		405	0.0341994	0.031616	0.034165	0.031185	0.043343	0.044718	0.044986	0.045503
		406	0.0341994	0.031616	0.034165	0.030319	0.043343	0.044718	0.044986	0.045503
		407	0.0341994	0.031616	0.032851	0.030319	0.043343	0.044718	0.044986	0.045503
		408	0.0341994	0.031616	0.032851	0.030319	0.043343	0.044718	0.044986	0.045503
		409	0.0341994	0.031616	0.032851	0.030319	0.043343	0.044718	0.044986	0.045503
		410	0.0332494	0.031616	0.032851	0.030319	0.042633	0.044718	0.044986	0.045503
		411	0.0332494	0.031616	0.032851	0.030319	0.042633	0.044718	0.044986	0.045503
		412	0.0332494	0.031616	0.031537	0.030319	0.042633	0.044718	0.044986	0.045503
		413	0.0332494	0.031616	0.031537	0.029453	0.042633	0.044718	0.044986	0.045503
		414	0.0332494	0.031616	0.031537	0.029453	0.042633	0.044718	0.044986	0.045503
		415	0.0332494	0.030712	0.031537	0.029453	0.042633	0.044718	0.044986	0.045503
		416	0.0322994	0.030712	0.031537	0.029453	0.042633	0.044718	0.044986	0.045503
		417	0.0322994	0.030712	0.031537	0.029453	0.042633	0.044718	0.044986	0.045503
		418	0.0322994	0.030712	0.031537	0.028586	0.042633	0.044718	0.044986	0.045503
		419	0.0322994	0.030712	0.031537	0.028586	0.042633	0.044718	0.044182	0.045503
		420	0.0322994	0.029809	0.030223	0.028586	0.042633	0.044718	0.044182	0.044394
		421	0.0313495	0.029809	0.030223	0.02772	0.042633	0.044718	0.044182	0.044394
		422	0.0313495	0.028906	0.030223	0.026854	0.042633	0.044718	0.044182	0.044394
		423	0.0313495	0.028906	0.030223	0.026854	0.042633	0.044718	0.044182	0.044394
		424	0.0313495	0.028906	0.030223	0.026854	0.041922	0.04389	0.044182	0.044394
		425	0.0313495	0.028906	0.030223	0.026854	0.041922	0.04389	0.044182	0.044394
		426	0.0313495	0.028002	0.030223	0.026854	0.041922	0.04389	0.044182	0.044394
		427	0.0313495	0.028002	0.030223	0.025988	0.041922	0.04389	0.044182	0.044394
		428	0.0303995	0.028002	0.030223	0.025988	0.041922	0.04389	0.044182	0.044394
		429	0.0303995	0.028002	0.028909	0.025988	0.041922	0.04389	0.044182	0.044394
		430	0.0303995	0.028002	0.028909	0.025988	0.041922	0.04389	0.044182	0.044394
		431	0.0303995	0.027099	0.028909	0.025988	0.041922	0.04389	0.044182	0.044394
		432	0.0303995	0.027099	0.028909	0.025988	0.041922	0.04389	0.044182	0.044394
		433	0.0303995	0.027099	0.028909	0.025121	0.041922	0.04389	0.044182	0.044394
		434	0.0303995	0.027099	0.028909	0.025121	0.041922	0.04389	0.044182	0.043284
		435	0.0303995	0.026196	0.028909	0.025121	0.041922	0.04389	0.044182	0.043284
		436	0.0303995	0.026196	0.028909	0.025121	0.041922	0.043062	0.044182	0.043284
		437	0.0294495	0.026196	0.028909	0.025121	0.041212	0.043062	0.043379	0.043284
		438	0.0294495	0.026196	0.027595	0.025121	0.041212	0.043062	0.043379	0.043284
		439	0.0294495	0.026196	0.027595	0.025121	0.041212	0.043062	0.043379	0.043284
		440	0.0294495	0.026196	0.027595	0.025121	0.041212	0.043062	0.043379	0.043284
		441	0.0294495	0.026196	0.027595	0.025121	0.041212	0.043062	0.043379	0.043284
		442	0.0294495	0.026196	0.027595	0.025121	0.041212	0.043062	0.043379	0.043284
		443	0.0294495	0.026196	0.027595	0.024255	0.041212	0.043062	0.043379	0.043284
		444	0.0294495	0.025292	0.027595	0.024255	0.041212	0.043062	0.043379	0.043284
		445	0.0294495	0.025292	0.027595	0.024255	0.041212	0.043062	0.043379	0.043284
		446	0.0284995	0.025292	0.026281	0.024255	0.041212	0.043062	0.043379	0.043284
		447	0.0284995	0.025292	0.026281	0.024255	0.041212	0.043062	0.043379	0.043284
		448	0.0284995	0.025292	0.026281	0.024255	0.041212	0.043062	0.042576	0.043284
		449	0.0284995	0.025292	0.026281	0.024255	0.041212	0.043062	0.042576	0.043284
		450	0.0284995	0.025292	0.026281	0.024255	0.041212	0.043062	0.042576	0.043284
		451	0.0284995	0.025292	0.026281	0.024255	0.040501	0.042234	0.042576	0.042174
		452	0.0284995	0.025292	0.026281	0.023389	0.040501	0.042234	0.042576	0.042174
		453	0.0275495	0.025292	0.026281	0.023389	0.040501	0.042234	0.042576	0.042174
		454	0.0275495	0.024389	0.026281	0.023389	0.040501	0.042234	0.042576	0.042174
		455	0.0275495	0.024389	0.026281	0.023389	0.040501	0.042234	0.042576	0.042174
		456	0.0275495	0.024389	0.026281	0.023389	0.040501	0.042234	0.042576	0.042174
		457	0.0275495	0.024389	0.026281	0.023389	0.040501	0.042234	0.042576	0.042174
		458	0.0265995	0.024389	0.026281	0.023389	0.040501	0.042234	0.042576	0.042174
		459	0.0265995	0.024389	0.024966	0.023389	0.040501	0.042234	0.042576	0.042174
		460	0.0265995	0.024389	0.024966	0.023389	0.040501	0.042234	0.042576	0.042174
		461	0.0265995	0.024389	0.024966	0.023389	0.040501	0.042234	0.042576	0.042174
		462	0.0265995	0.023486	0.024966	0.022523	0.040501	0.041405	0.041772	0.042174
		463	0.0265995	0.023486	0.024966	0.022523	0.040501	0.041405	0.041772	0.042174
		464	0.0265995	0.023486	0.024966	0.022523	0.039791	0.041405	0.041772	0.042174
		465	0.0265995	0.023486	0.023652	0.022523	0.039791	0.041405	0.041772	0.042174
		466	0.0265995	0.023486	0.023652	0.022523	0.039791	0.041405	0.041772	0.042174
		467	0.0256496	0.022583	0.023652	0.022523	0.039791	0.041405	0.041772	0.042174
		468	0.0256496	0.022583	0.023652	0.022523	0.039791	0.041405	0.041772	0.042174
		469	0.0256496	0.022583	0.023652	0.022523	0.039791	0.041405	0.041772	0.042174
		470	0.0256496	0.022583	0.023652	0.022523	0.039791	0.041405	0.041772	0.042174
		471	0.0256496	0.022583	0.023652	0.022523	0.039791	0.041405	0.041772	0.041064
		472	0.0256496	0.022583	0.023652	0.022523	0.039791	0.041405	0.041772	0.041064
		473	0.0246996	0.022583	0.023652	0.022523	0.039791	0.041405	0.041772	0.041064
		474	0.0246996	0.022583	0.023652	0.021656	0.039791	0.041405	0.041772	0.041064
		475	0.0246996	0.022583	0.023652	0.021656	0.03908	0.041405	0.041772	0.041064
		476	0.0246996	0.022583	0.023652	0.021656	0.03908	0.041405	0.041772	0.041064
		477	0.0246996	0.022583	0.023652	0.021656	0.03908	0.041405	0.041772	0.041064
		478	0.0246996	0.021679	0.023652	0.021656	0.03908	0.040577	0.041772	0.041064
		479	0.0246996	0.021679	0.023652	0.021656	0.03908	0.040577	0.041772	0.041064
		480	0.0246996	0.021679	0.022338	0.021656	0.03908	0.040577	0.041772	0.041064
		481	0.0246996	0.021679	0.022338	0.021656	0.03908	0.040577	0.041772	0.041064
		482	0.0246996	0.021679	0.022338	0.021656	0.03908	0.040577	0.040969	0.041064
		483	0.0246996	0.021679	0.022338	0.021656	0.03908	0.040577	0.040969	0.041064
		484	0.0246996	0.021679	0.022338	0.021656	0.03908	0.040577	0.040969	0.041064
		485	0.0246996	0.021679	0.022338	0.02079	0.03908	0.040577	0.040969	0.041064
		486	0.0246996	0.021679	0.022338	0.02079	0.03908	0.040577	0.040969	0.041064
		487	0.0246996	0.021679	0.022338	0.02079	0.03908	0.040577	0.040969	0.041064
		488	0.0237496	0.021679	0.022338	0.02079	0.03908	0.040577	0.040969	0.041064
		489	0.0237496	0.021679	0.022338	0.02079	0.03908	0.040577	0.040969	0.041064
		490	0.0237496	0.021679	0.022338	0.02079	0.03908	0.040577	0.040969	0.041064
		491	0.0237496	0.021679	0.022338	0.02079	0.03908	0.040577	0.040166	0.039954
		492	0.0237496	0.021679	0.021024	0.02079	0.03908	0.040577	0.040166	0.039954
		493	0.0237496	0.021679	0.021024	0.02079	0.03908	0.039749	0.040166	0.039954
		494	0.0237496	0.020776	0.021024	0.02079	0.03908	0.039749	0.040166	0.039954
		495	0.0227996	0.020776	0.021024	0.02079	0.03908	0.039749	0.040166	0.039954
		496	0.0227996	0.020776	0.021024	0.019924	0.038369	0.039749	0.040166	0.039954
		497	0.0227996	0.020776	0.021024	0.019924	0.038369	0.039749	0.040166	0.039954
		498	0.0227996	0.020776	0.021024	0.019924	0.038369	0.039749	0.040166	0.039954
		499	0.0227996	0.020776	0.021024	0.019924	0.038369	0.039749	0.040166	0.039954
		500	0.0218496	0.020776	0.021024	0.019924	0.038369	0.039749	0.040166	0.039954
		501	0.0218496	0.020776	0.021024	0.019924	0.038369	0.039749	0.040166	0.039954
		502	0.0218496	0.020776	0.021024	0.019924	0.038369	0.039749	0.040166	0.039954
		503	0.0218496	0.019873	0.021024	0.019924	0.038369	0.039749	0.040166	0.039954
		504	0.0218496	0.019873	0.021024	0.019058	0.038369	0.039749	0.040166	0.039954
		505	0.0218496	0.019873	0.021024	0.019058	0.037659	0.039749	0.040166	0.039954
		506	0.0218496	0.019873	0.021024	0.019058	0.037659	0.039749	0.040166	0.039954
		507	0.0218496	0.019873	0.021024	0.019058	0.037659	0.039749	0.040166	0.039954
		508	0.0218496	0.019873	0.021024	0.019058	0.037659	0.039749	0.040166	0.039954
		509	0.0218496	0.019873	0.021024	0.019058	0.037659	0.039749	0.040166	0.039954
		510	0.0218496	0.019873	0.021024	0.019058	0.037659	0.039749	0.040166	0.039954
		511	0.0208996	0.019873	0.021024	0.019058	0.037659	0.039749	0.040166	0.039954
		512	0.0208996	0.018969	0.021024	0.019058	0.037659	0.039749	0.040166	0.039954
		513	0.0208996	0.018969	0.021024	0.018191	0.037659	0.039749	0.040166	0.038844
		514	0.0208996	0.018969	0.021024	0.018191	0.037659	0.038921	0.040166	0.038844
		515	0.0208996	0.018969	0.01971	0.018191	0.036948	0.038921	0.039362	0.038844
		516	0.0208996	0.018969	0.01971	0.018191	0.036948	0.038921	0.039362	0.038844
		517	0.0208996	0.018969	0.01971	0.018191	0.036948	0.038921	0.039362	0.038844
		518	0.0208996	0.018969	0.01971	0.018191	0.036948	0.038921	0.039362	0.038844
		519	0.0208996	0.018969	0.01971	0.018191	0.036948	0.038921	0.039362	0.038844
		520	0.0208996	0.018969	0.01971	0.018191	0.036948	0.038921	0.039362	0.038844
		521	0.0208996	0.018969	0.01971	0.018191	0.036948	0.038921	0.039362	0.038844
		522	0.0199497	0.018969	0.01971	0.018191	0.036948	0.038921	0.039362	0.038844
		523	0.0199497	0.018969	0.01971	0.018191	0.036948	0.038921	0.039362	0.038844
		524	0.0199497	0.018066	0.01971	0.018191	0.036948	0.038921	0.039362	0.038844
		525	0.0199497	0.018066	0.01971	0.017325	0.036948	0.038921	0.039362	0.038844
		526	0.0199497	0.018066	0.01971	0.017325	0.036948	0.038093	0.039362	0.038844
		527	0.0199497	0.018066	0.01971	0.017325	0.036948	0.038093	0.038559	0.038844
		528	0.0199497	0.018066	0.01971	0.017325	0.036948	0.038093	0.038559	0.038844
		529	0.0199497	0.018066	0.01971	0.017325	0.036948	0.038093	0.038559	0.037735
		530	0.0199497	0.018066	0.01971	0.017325	0.036948	0.038093	0.038559	0.037735
		531	0.0199497	0.018066	0.01971	0.017325	0.036948	0.038093	0.038559	0.037735
		532	0.0199497	0.018066	0.018396	0.017325	0.036238	0.038093	0.038559	0.037735
		533	0.0199497	0.018066	0.018396	0.017325	0.036238	0.038093	0.038559	0.037735
		534	0.0199497	0.018066	0.018396	0.017325	0.036238	0.038093	0.038559	0.037735
		535	0.0199497	0.018066	0.018396	0.017325	0.036238	0.038093	0.038559	0.037735
		536	0.0199497	0.018066	0.018396	0.017325	0.036238	0.038093	0.038559	0.037735
		537	0.0199497	0.018066	0.018396	0.017325	0.036238	0.038093	0.038559	0.037735
		538	0.0189997	0.018066	0.018396	0.017325	0.036238	0.038093	0.038559	0.037735
		539	0.0189997	0.018066	0.018396	0.017325	0.036238	0.038093	0.038559	0.037735
		540	0.0189997	0.017163	0.018396	0.016459	0.036238	0.038093	0.038559	0.037735
		541	0.0189997	0.017163	0.018396	0.016459	0.036238	0.038093	0.038559	0.037735
		542	0.0189997	0.017163	0.018396	0.016459	0.036238	0.037265	0.037756	0.037735
		543	0.0189997	0.017163	0.018396	0.016459	0.036238	0.037265	0.037756	0.037735
		544	0.0189997	0.017163	0.018396	0.016459	0.036238	0.037265	0.037756	0.037735
		545	0.0189997	0.017163	0.018396	0.016459	0.036238	0.037265	0.037756	0.037735
		546	0.0189997	0.017163	0.018396	0.016459	0.036238	0.037265	0.037756	0.037735
		547	0.0189997	0.017163	0.018396	0.016459	0.036238	0.037265	0.037756	0.037735
		548	0.0189997	0.017163	0.018396	0.016459	0.035527	0.037265	0.037756	0.037735
		549	0.0189997	0.017163	0.018396	0.016459	0.035527	0.037265	0.037756	0.037735
		550	0.0180497	0.017163	0.018396	0.016459	0.035527	0.037265	0.037756	0.037735
		551	0.0180497	0.017163	0.018396	0.016459	0.035527	0.037265	0.037756	0.037735
		552	0.0180497	0.017163	0.018396	0.016459	0.035527	0.037265	0.037756	0.037735
		553	0.0180497	0.017163	0.018396	0.016459	0.035527	0.037265	0.037756	0.037735
		554	0.0180497	0.017163	0.018396	0.016459	0.035527	0.037265	0.037756	0.037735
		555	0.0180497	0.017163	0.018396	0.016459	0.035527	0.037265	0.037756	0.037735
		556	0.0180497	0.017163	0.018396	0.015593	0.035527	0.037265	0.037756	0.037735
		557	0.0180497	0.017163	0.017082	0.015593	0.035527	0.037265	0.037756	0.036625
		558	0.0180497	0.017163	0.017082	0.015593	0.035527	0.037265	0.037756	0.036625
		559	0.0180497	0.016259	0.017082	0.015593	0.035527	0.036437	0.037756	0.036625
		560	0.0180497	0.016259	0.017082	0.015593	0.035527	0.036437	0.036953	0.036625
		561	0.0180497	0.016259	0.017082	0.015593	0.035527	0.036437	0.036953	0.036625
		562	0.0180497	0.016259	0.017082	0.015593	0.035527	0.036437	0.036953	0.036625
		563	0.0180497	0.016259	0.017082	0.015593	0.035527	0.036437	0.036953	0.036625
		564	0.0180497	0.016259	0.017082	0.015593	0.035527	0.036437	0.036953	0.036625
		565	0.0180497	0.016259	0.017082	0.015593	0.035527	0.036437	0.036953	0.036625
		566	0.0180497	0.016259	0.017082	0.015593	0.034817	0.036437	0.036953	0.036625
		567	0.0170997	0.016259	0.017082	0.015593	0.034817	0.036437	0.036953	0.036625
		568	0.0170997	0.016259	0.017082	0.015593	0.034817	0.036437	0.036953	0.036625
		569	0.0170997	0.016259	0.017082	0.014726	0.034817	0.036437	0.036953	0.036625
		570	0.0170997	0.016259	0.017082	0.014726	0.034817	0.036437	0.036953	0.036625
		571	0.0170997	0.016259	0.015768	0.014726	0.034817	0.036437	0.036953	0.036625
		572	0.0170997	0.016259	0.015768	0.014726	0.034817	0.036437	0.036953	0.036625
		573	0.0170997	0.016259	0.015768	0.014726	0.034817	0.036437	0.036953	0.035515
		574	0.0170997	0.016259	0.015768	0.014726	0.034817	0.036437	0.036953	0.035515
		575	0.0170997	0.016259	0.015768	0.014726	0.034106	0.036437	0.036953	0.035515
		576	0.0170997	0.016259	0.015768	0.014726	0.034106	0.036437	0.036953	0.035515
		577	0.0161497	0.015356	0.015768	0.014726	0.034106	0.036437	0.036953	0.035515
		578	0.0161497	0.015356	0.015768	0.014726	0.034106	0.036437	0.036953	0.035515
		579	0.0161497	0.015356	0.015768	0.014726	0.034106	0.036437	0.036149	0.035515
		580	0.0161497	0.015356	0.015768	0.014726	0.034106	0.036437	0.036149	0.035515
		581	0.0161497	0.015356	0.015768	0.014726	0.034106	0.036437	0.036149	0.035515
		582	0.0161497	0.015356	0.015768	0.014726	0.034106	0.036437	0.036149	0.035515
		583	0.0161497	0.015356	0.015768	0.014726	0.034106	0.036437	0.036149	0.035515
		584	0.0161497	0.015356	0.015768	0.014726	0.034106	0.036437	0.036149	0.035515
		585	0.0161497	0.015356	0.015768	0.014726	0.034106	0.036437	0.036149	0.035515
		586	0.0161497	0.015356	0.015768	0.014726	0.034106	0.036437	0.036149	0.035515
		587	0.0161497	0.015356	0.015768	0.014726	0.034106	0.035609	0.036149	0.035515
		588	0.0161497	0.015356	0.015768	0.014726	0.034106	0.035609	0.036149	0.035515
		589	0.0161497	0.015356	0.015768	0.014726	0.034106	0.035609	0.036149	0.035515
		590	0.0161497	0.015356	0.015768	0.014726	0.034106	0.035609	0.036149	0.035515
		591	0.0161497	0.015356	0.015768	0.014726	0.034106	0.035609	0.036149	0.035515
		592	0.0161497	0.015356	0.015768	0.014726	0.033396	0.035609	0.036149	0.035515
		593	0.0161497	0.015356	0.015768	0.014726	0.033396	0.035609	0.035346	0.035515
		594	0.0151997	0.015356	0.015768	0.01386	0.033396	0.035609	0.035346	0.035515
		595	0.0151997	0.014453	0.015768	0.01386	0.033396	0.035609	0.035346	0.035515
		596	0.0151997	0.014453	0.015768	0.01386	0.033396	0.035609	0.035346	0.035515
		597	0.0151997	0.014453	0.015768	0.01386	0.033396	0.035609	0.035346	0.035515
		598	0.0151997	0.014453	0.015768	0.01386	0.033396	0.035609	0.035346	0.035515
		599	0.0151997	0.014453	0.015768	0.01386	0.033396	0.035609	0.035346	0.035515
		600	0.0151997	0.014453	0.015768	0.01386	0.033396	0.035609	0.035346	0.034405
		601	0.0151997	0.014453	0.015768	0.01386	0.033396	0.035609	0.035346	0.034405
		602	0.0151997	0.014453	0.015768	0.01386	0.033396	0.035609	0.035346	0.034405
		603	0.0151997	0.014453	0.015768	0.01386	0.032685	0.035609	0.035346	0.034405
		604	0.0151997	0.014453	0.015768	0.01386	0.032685	0.035609	0.035346	0.034405
		605	0.0151997	0.014453	0.014454	0.01386	0.032685	0.034781	0.034543	0.034405
		606	0.0151997	0.014453	0.014454	0.01386	0.032685	0.034781	0.034543	0.034405
		607	0.0151997	0.014453	0.014454	0.01386	0.032685	0.034781	0.034543	0.034405
		608	0.0151997	0.014453	0.014454	0.01386	0.032685	0.034781	0.034543	0.034405
		609	0.0151997	0.014453	0.014454	0.01386	0.032685	0.034781	0.034543	0.034405
		610	0.0142498	0.014453	0.014454	0.01386	0.032685	0.034781	0.034543	0.034405
		611	0.0142498	0.014453	0.014454	0.01386	0.032685	0.034781	0.034543	0.034405
		612	0.0142498	0.014453	0.014454	0.01386	0.032685	0.034781	0.034543	0.034405
		613	0.0142498	0.014453	0.014454	0.012994	0.032685	0.034781	0.034543	0.034405
		614	0.0142498	0.014453	0.014454	0.012994	0.032685	0.034781	0.034543	0.034405
		615	0.0142498	0.014453	0.014454	0.012994	0.032685	0.034781	0.034543	0.034405
		616	0.0142498	0.014453	0.014454	0.012994	0.032685	0.034781	0.034543	0.034405
		617	0.0142498	0.014453	0.014454	0.012994	0.032685	0.034781	0.034543	0.034405
		618	0.0142498	0.014453	0.014454	0.012994	0.032685	0.034781	0.034543	0.034405
		619	0.0142498	0.014453	0.014454	0.012994	0.032685	0.034781	0.034543	0.034405
		620	0.0142498	0.01355	0.014454	0.012994	0.032685	0.034781	0.034543	0.034405
		621	0.0142498	0.01355	0.014454	0.012994	0.032685	0.034781	0.033739	0.034405
		622	0.0142498	0.01355	0.014454	0.012128	0.032685	0.034781	0.033739	0.034405
		623	0.0142498	0.01355	0.014454	0.012128	0.032685	0.033952	0.033739	0.034405
		624	0.0142498	0.01355	0.014454	0.012128	0.032685	0.033952	0.033739	0.034405
		625	0.0142498	0.01355	0.014454	0.012128	0.032685	0.033952	0.033739	0.034405
		626	0.0142498	0.01355	0.014454	0.012128	0.032685	0.033952	0.033739	0.034405
		627	0.0142498	0.01355	0.014454	0.012128	0.032685	0.033952	0.033739	0.034405
		628	0.0142498	0.01355	0.014454	0.012128	0.031975	0.033952	0.033739	0.034405
		629	0.0142498	0.01355	0.014454	0.012128	0.031975	0.033952	0.033739	0.033295
		630	0.0142498	0.01355	0.014454	0.012128	0.031975	0.033952	0.033739	0.033295
		631	0.0142498	0.01355	0.014454	0.012128	0.031975	0.033952	0.033739	0.033295
		632	0.0142498	0.01355	0.014454	0.012128	0.031975	0.033952	0.033739	0.033295
		633	0.0142498	0.01355	0.01314	0.012128	0.031975	0.033952	0.033739	0.033295
		634	0.0142498	0.01355	0.01314	0.012128	0.031975	0.033952	0.033739	0.033295
		635	0.0132998	0.01355	0.01314	0.012128	0.031975	0.033952	0.033739	0.033295
		636	0.0132998	0.01355	0.01314	0.012128	0.031975	0.033952	0.033739	0.033295
		637	0.0132998	0.01355	0.01314	0.012128	0.031975	0.033952	0.033739	0.033295
		638	0.0132998	0.01355	0.01314	0.012128	0.031975	0.033952	0.032936	0.033295
		639	0.0132998	0.012646	0.01314	0.012128	0.031975	0.033952	0.032936	0.033295
		640	0.0132998	0.012646	0.01314	0.012128	0.031975	0.033952	0.032936	0.033295
		641	0.0132998	0.012646	0.01314	0.012128	0.031975	0.033952	0.032936	0.033295
		642	0.0132998	0.012646	0.01314	0.012128	0.031975	0.033952	0.032936	0.033295
		643	0.0132998	0.012646	0.01314	0.012128	0.031975	0.033952	0.032936	0.033295
		644	0.0132998	0.012646	0.01314	0.011261	0.031975	0.033952	0.032936	0.033295
		645	0.0132998	0.012646	0.01314	0.011261	0.031975	0.033952	0.032936	0.033295
		646	0.0132998	0.012646	0.01314	0.011261	0.031975	0.033952	0.032936	0.033295
		647	0.0132998	0.012646	0.01314	0.011261	0.031975	0.033952	0.032936	0.033295
		648	0.0132998	0.012646	0.01314	0.011261	0.031975	0.033952	0.032936	0.033295
		649	0.0132998	0.012646	0.01314	0.011261	0.031975	0.033952	0.032936	0.033295
		650	0.0132998	0.012646	0.01314	0.011261	0.031975	0.033124	0.032936	0.033295
		651	0.0132998	0.012646	0.01314	0.011261	0.031975	0.033124	0.032936	0.033295
		652	0.0132998	0.011743	0.01314	0.011261	0.031975	0.033124	0.032936	0.033295
		653	0.0132998	0.011743	0.01314	0.011261	0.031975	0.033124	0.032936	0.033295
		654	0.0132998	0.011743	0.01314	0.011261	0.031264	0.033124	0.032133	0.033295
		655	0.0132998	0.011743	0.01314	0.011261	0.031264	0.033124	0.032133	0.033295
		656	0.0132998	0.011743	0.01314	0.011261	0.031264	0.033124	0.032133	0.033295
		657	0.0123498	0.011743	0.011826	0.011261	0.031264	0.033124	0.032133	0.033295
		658	0.0123498	0.011743	0.011826	0.011261	0.031264	0.033124	0.032133	0.033295
		659	0.0123498	0.011743	0.011826	0.011261	0.031264	0.033124	0.032133	0.033295
		660	0.0123498	0.011743	0.011826	0.011261	0.031264	0.033124	0.032133	0.033295
		661	0.0123498	0.011743	0.011826	0.011261	0.031264	0.033124	0.032133	0.033295
		662	0.0123498	0.011743	0.011826	0.011261	0.031264	0.033124	0.032133	0.033295
		663	0.0123498	0.011743	0.011826	0.011261	0.031264	0.033124	0.032133	0.033295
		664	0.0123498	0.011743	0.011826	0.011261	0.031264	0.033124	0.032133	0.032185
		665	0.0123498	0.011743	0.011826	0.011261	0.031264	0.033124	0.032133	0.032185
		666	0.0123498	0.011743	0.011826	0.011261	0.031264	0.033124	0.032133	0.032185
		667	0.0123498	0.011743	0.011826	0.011261	0.031264	0.033124	0.032133	0.032185
		668	0.0123498	0.011743	0.011826	0.011261	0.031264	0.033124	0.032133	0.032185
		669	0.0123498	0.011743	0.011826	0.010395	0.031264	0.033124	0.032133	0.032185
		670	0.0123498	0.011743	0.011826	0.010395	0.031264	0.033124	0.032133	0.032185
		671	0.0123498	0.011743	0.011826	0.010395	0.031264	0.033124	0.032133	0.032185
		672	0.0123498	0.01084	0.011826	0.010395	0.030553	0.033124	0.032133	0.032185
		673	0.0123498	0.01084	0.011826	0.010395	0.030553	0.033124	0.032133	0.032185
		674	0.0123498	0.01084	0.011826	0.010395	0.030553	0.033124	0.032133	0.032185
		675	0.0123498	0.01084	0.011826	0.010395	0.030553	0.033124	0.032133	0.032185
		676	0.0123498	0.01084	0.011826	0.010395	0.030553	0.032296	0.032133	0.032185
		677	0.0123498	0.01084	0.011826	0.010395	0.030553	0.032296	0.032133	0.032185
		678	0.0123498	0.01084	0.011826	0.010395	0.030553	0.032296	0.032133	0.032185
		679	0.0123498	0.01084	0.011826	0.010395	0.030553	0.032296	0.032133	0.032185
		680	0.0123498	0.01084	0.011826	0.010395	0.030553	0.032296	0.032133	0.032185
		681	0.0113998	0.01084	0.011826	0.010395	0.030553	0.032296	0.032133	0.032185
		682	0.0113998	0.01084	0.011826	0.010395	0.030553	0.032296	0.031329	0.032185
		683	0.0113998	0.01084	0.011826	0.010395	0.030553	0.032296	0.031329	0.032185
		684	0.0113998	0.01084	0.011826	0.010395	0.030553	0.032296	0.031329	0.032185
		685	0.0113998	0.01084	0.011826	0.010395	0.030553	0.032296	0.031329	0.032185
		686	0.0113998	0.01084	0.011826	0.010395	0.030553	0.032296	0.031329	0.032185
		687	0.0113998	0.01084	0.011826	0.010395	0.030553	0.032296	0.031329	0.032185
		688	0.0113998	0.01084	0.011826	0.010395	0.030553	0.032296	0.031329	0.032185
		689	0.0113998	0.01084	0.011826	0.009529	0.030553	0.032296	0.031329	0.032185
		690	0.0113998	0.01084	0.011826	0.009529	0.029843	0.032296	0.031329	0.032185
		691	0.0113998	0.01084	0.011826	0.009529	0.029843	0.032296	0.031329	0.032185
		692	0.0113998	0.01084	0.011826	0.009529	0.029843	0.032296	0.031329	0.032185
		693	0.0113998	0.01084	0.011826	0.009529	0.029843	0.032296	0.031329	0.031076
		694	0.0113998	0.01084	0.011826	0.009529	0.029843	0.032296	0.031329	0.031076
		695	0.0113998	0.01084	0.011826	0.009529	0.029843	0.032296	0.031329	0.031076
		696	0.0113998	0.01084	0.010512	0.009529	0.029843	0.032296	0.031329	0.031076
		697	0.0113998	0.01084	0.010512	0.009529	0.029843	0.032296	0.031329	0.031076
		698	0.0113998	0.00994	0.010512	0.009529	0.029843	0.032296	0.031329	0.031076
		699	0.0113998	0.00994	0.010512	0.009529	0.029843	0.032296	0.031329	0.031076
		700	0.0113998	0.00994	0.010512	0.009529	0.029843	0.032296	0.031329	0.031076
		701	0.0113998	0.00994	0.010512	0.009529	0.029843	0.032296	0.031329	0.031076
		702	0.0113998	0.00994	0.010512	0.009529	0.029843	0.031468	0.031329	0.031076
		703	0.0104498	0.00994	0.010512	0.009529	0.029843	0.031468	0.031329	0.031076
		704	0.0104498	0.00994	0.010512	0.009529	0.029843	0.031468	0.031329	0.031076
		705	0.0104498	0.00994	0.010512	0.009529	0.029843	0.031468	0.031329	0.031076
		706	0.0104498	0.00994	0.010512	0.009529	0.029843	0.031468	0.031329	0.031076
		707	0.0104498	0.00994	0.010512	0.009529	0.029843	0.031468	0.030526	0.031076
		708	0.0104498	0.00994	0.010512	0.009529	0.029843	0.031468	0.030526	0.031076
		709	0.0104498	0.00994	0.010512	0.009529	0.029843	0.031468	0.030526	0.031076
		710	0.0104498	0.00994	0.010512	0.009529	0.029843	0.031468	0.030526	0.031076
		711	0.0104498	0.00994	0.010512	0.009529	0.029843	0.031468	0.030526	0.031076
		712	0.0104498	0.00994	0.010512	0.008663	0.029132	0.031468	0.030526	0.031076
		713	0.0104498	0.00994	0.010512	0.008663	0.029132	0.031468	0.030526	0.031076
		714	0.0104498	0.00994	0.010512	0.008663	0.029132	0.031468	0.030526	0.031076
		715	0.0104498	0.00994	0.010512	0.008663	0.029132	0.031468	0.030526	0.031076
		716	0.0104498	0.00994	0.010512	0.008663	0.029132	0.031468	0.030526	0.031076
		717	0.0104498	0.00994	0.010512	0.008663	0.029132	0.031468	0.030526	0.031076
		718	0.0104498	0.00994	0.010512	0.008663	0.029132	0.031468	0.030526	0.031076
		719	0.0104498	0.00994	0.010512	0.008663	0.029132	0.031468	0.030526	0.031076
		720	0.0104498	0.00994	0.010512	0.008663	0.029132	0.031468	0.030526	0.031076
		721	0.0104498	0.00994	0.010512	0.008663	0.029132	0.031468	0.030526	0.031076
		722	0.0104498	0.00994	0.010512	0.008663	0.029132	0.031468	0.030526	0.029966
		723	0.0104498	0.00994	0.010512	0.008663	0.029132	0.031468	0.030526	0.029966
		724	0.0095	0.00994	0.010512	0.008663	0.029132	0.031468	0.030526	0.029966
		725	0.0095	0.00994	0.010512	0.008663	0.029132	0.031468	0.030526	0.029966
		726	0.0095	0.00994	0.010512	0.008663	0.029132	0.031468	0.030526	0.029966
		727	0.0095	0.00994	0.010512	0.008663	0.029132	0.031468	0.030526	0.029966
		728	0.0095	0.00994	0.010512	0.008663	0.029132	0.03064	0.030526	0.029966
		729	0.0095	0.00994	0.010512	0.008663	0.029132	0.03064	0.030526	0.029966
		730	0.0095	0.00994	0.010512	0.008663	0.029132	0.03064	0.030526	0.029966
		731	0.0095	0.00994	0.0092	0.008663	0.029132	0.03064	0.030526	0.029966
		732	0.0095	0.00903	0.0092	0.008663	0.029132	0.03064	0.030526	0.029966
		733	0.0095	0.00903	0.0092	0.008663	0.029132	0.03064	0.030526	0.029966
		734	0.0095	0.00903	0.0092	0.008663	0.029132	0.03064	0.030526	0.029966
		735	0.0095	0.00903	0.0092	0.008663	0.029132	0.03064	0.029723	0.029966
		736	0.0095	0.00903	0.0092	0.008663	0.029132	0.03064	0.029723	0.029966
		737	0.0095	0.00903	0.0092	0.008663	0.029132	0.03064	0.029723	0.029966
		738	0.0095	0.00903	0.0092	0.008663	0.029132	0.03064	0.029723	0.029966
		739	0.0095	0.00903	0.0092	0.008663	0.028422	0.03064	0.029723	0.029966
		740	0.0095	0.00903	0.0092	0.008663	0.028422	0.03064	0.029723	0.029966
		741	0.0095	0.00903	0.0092	0.008663	0.028422	0.03064	0.029723	0.029966
		742	0.0095	0.00903	0.0092	0.008663	0.028422	0.03064	0.029723	0.029966
		743	0.0095	0.00903	0.0092	0.008663	0.028422	0.03064	0.029723	0.029966
		744	0.0095	0.00903	0.0092	0.008663	0.028422	0.03064	0.029723	0.029966
		745	0.0095	0.00903	0.0092	0.008663	0.028422	0.03064	0.029723	0.029966
		746	0.0095	0.00903	0.0092	0.008663	0.028422	0.03064	0.029723	0.029966
		747	0.0095	0.00903	0.0092	0.008663	0.028422	0.03064	0.029723	0.029966
		748	0.0095	0.00903	0.0092	0.008663	0.028422	0.03064	0.029723	0.029966
		749	0.0095	0.00903	0.0092	0.008663	0.028422	0.03064	0.029723	0.029966
		750	0.0095	0.00903	0.0092	0.008663	0.028422	0.03064	0.029723	0.029966
		751	0.0095	0.00903	0.0092	0.008663	0.028422	0.03064	0.029723	0.029966
		752	0.0095	0.00903	0.0092	0.008663	0.028422	0.03064	0.028919	0.029966
		753	0.0095	0.00903	0.0092	0.008663	0.028422	0.03064	0.028919	0.029966
		754	0.00855	0.00903	0.0092	0.008663	0.028422	0.03064	0.028919	0.029966
		755	0.00855	0.00903	0.0092	0.008663	0.028422	0.03064	0.028919	0.029966
		756	0.00855	0.00903	0.0092	0.008663	0.028422	0.029812	0.028919	0.029966
		757	0.00855	0.00903	0.0092	0.008663	0.028422	0.029812	0.028919	0.029966
		758	0.00855	0.00903	0.0092	0.008663	0.028422	0.029812	0.028919	0.029966
		759	0.00855	0.00813	0.0092	0.008663	0.028422	0.029812	0.028919	0.029966
		760	0.00855	0.00813	0.0092	0.008663	0.028422	0.029812	0.028919	0.029966
		761	0.00855	0.00813	0.0092	0.008663	0.028422	0.029812	0.028919	0.029966
		762	0.00855	0.00813	0.0092	0.007796	0.027711	0.029812	0.028919	0.029966
		763	0.00855	0.00813	0.0092	0.007796	0.027711	0.029812	0.028919	0.029966
		764	0.00855	0.00813	0.0092	0.007796	0.027711	0.029812	0.028919	0.029966
		765	0.00855	0.00813	0.0092	0.007796	0.027711	0.029812	0.028919	0.029966
		766	0.00855	0.00813	0.0092	0.007796	0.027711	0.029812	0.028919	0.028856
		767	0.00855	0.00813	0.0092	0.007796	0.027711	0.029812	0.028919	0.028856
		768	0.00855	0.00813	0.0092	0.007796	0.027711	0.029812	0.028919	0.028856
		769	0.00855	0.00813	0.0092	0.007796	0.027711	0.029812	0.028919	0.028856
		770	0.00855	0.00813	0.0092	0.007796	0.027711	0.029812	0.028919	0.028856
		771	0.00855	0.00813	0.0092	0.007796	0.027711	0.029812	0.028919	0.028856
		772	0.00855	0.00813	0.0092	0.007796	0.027711	0.029812	0.028919	0.028856
		773	0.00855	0.00813	0.0092	0.007796	0.027711	0.029812	0.028919	0.028856
		774	0.00855	0.00813	0.0092	0.007796	0.027711	0.029812	0.028919	0.028856
		775	0.0076	0.00813	0.0092	0.007796	0.027711	0.029812	0.028919	0.028856
		776	0.0076	0.00813	0.0092	0.007796	0.027711	0.029812	0.028919	0.028856
		777	0.0076	0.00813	0.0092	0.007796	0.027711	0.029812	0.028919	0.028856
		778	0.0076	0.00813	0.0092	0.007796	0.027711	0.029812	0.028116	0.028856
		779	0.0076	0.00813	0.0092	0.007796	0.027711	0.029812	0.028116	0.028856
		780	0.0076	0.00813	0.0092	0.007796	0.027711	0.029812	0.028116	0.028856
		781	0.0076	0.00813	0.0092	0.007796	0.027711	0.028984	0.028116	0.028856
		782	0.0076	0.00813	0.0092	0.007796	0.027711	0.028984	0.028116	0.028856
		783	0.0076	0.00813	0.0092	0.007796	0.027711	0.028984	0.028116	0.028856
		784	0.0076	0.00813	0.0092	0.007796	0.027001	0.028984	0.028116	0.028856
		785	0.0076	0.00813	0.0092	0.007796	0.027001	0.028984	0.028116	0.028856
		786	0.0076	0.00813	0.0092	0.007796	0.027001	0.028984	0.028116	0.028856
		787	0.0076	0.00813	0.00788	0.007796	0.027001	0.028984	0.028116	0.028856
		788	0.0076	0.00813	0.00788	0.007796	0.027001	0.028984	0.028116	0.028856
		789	0.0076	0.00813	0.00788	0.007796	0.027001	0.028984	0.028116	0.028856
		790	0.0076	0.00813	0.00788	0.007796	0.027001	0.028984	0.028116	0.028856
		791	0.0076	0.00813	0.00788	0.007796	0.027001	0.028984	0.028116	0.028856
		792	0.0076	0.00813	0.00788	0.007796	0.027001	0.028984	0.028116	0.028856
		793	0.0076	0.00813	0.00788	0.007796	0.027001	0.028984	0.028116	0.028856
		794	0.0076	0.00813	0.00788	0.007796	0.027001	0.028984	0.028116	0.028856
		795	0.0076	0.00723	0.00788	0.007796	0.027001	0.028984	0.028116	0.028856
		796	0.0076	0.00723	0.00788	0.007796	0.027001	0.028984	0.028116	0.028856
		797	0.0076	0.00723	0.00788	0.007796	0.027001	0.028984	0.028116	0.028856
		798	0.0076	0.00723	0.00788	0.007796	0.027001	0.028984	0.028116	0.027746
		799	0.0076	0.00723	0.00788	0.007796	0.027001	0.028984	0.028116	0.027746
		800	0.0076	0.00723	0.00788	0.007796	0.027001	0.028984	0.028116	0.027746
		801	0.0076	0.00723	0.00788	0.007796	0.027001	0.028984	0.028116	0.027746
		802	0.0076	0.00723	0.00788	0.007796	0.027001	0.028984	0.028116	0.027746
		803	0.0076	0.00723	0.00788	0.007796	0.027001	0.028984	0.028116	0.027746
		804	0.0076	0.00723	0.00788	0.007796	0.027001	0.028984	0.027313	0.027746
		805	0.0076	0.00723	0.00788	0.007796	0.027001	0.028984	0.027313	0.027746
		806	0.0076	0.00723	0.00788	0.007796	0.02629	0.028984	0.027313	0.027746
		807	0.0076	0.00723	0.00788	0.00693	0.02629	0.028984	0.027313	0.027746
		808	0.0076	0.00723	0.00788	0.00693	0.02629	0.028984	0.027313	0.027746
		809	0.0076	0.00723	0.00788	0.00693	0.02629	0.028984	0.027313	0.027746
		810	0.0076	0.00723	0.00788	0.00693	0.02629	0.028984	0.027313	0.027746
		811	0.0076	0.00723	0.00788	0.00693	0.02629	0.028984	0.027313	0.027746
		812	0.0076	0.00723	0.00788	0.00693	0.02629	0.028984	0.027313	0.027746
		813	0.0076	0.00723	0.00788	0.00693	0.02629	0.028984	0.027313	0.027746
		814	0.0076	0.00723	0.00788	0.00693	0.02629	0.028984	0.027313	0.027746
		815	0.0076	0.00723	0.00788	0.00693	0.02629	0.028984	0.027313	0.027746
		816	0.0076	0.00723	0.00788	0.00693	0.02629	0.028984	0.027313	0.027746
		817	0.0076	0.00723	0.00788	0.00693	0.02629	0.028984	0.027313	0.027746
		818	0.0076	0.00723	0.00788	0.00693	0.02629	0.028984	0.027313	0.027746
		819	0.00665	0.00723	0.00788	0.00693	0.02629	0.028984	0.027313	0.027746
		820	0.00665	0.00723	0.00788	0.00693	0.02629	0.028984	0.027313	0.027746
		821	0.00665	0.00723	0.00788	0.00693	0.02629	0.028156	0.027313	0.027746
		822	0.00665	0.00723	0.00788	0.00693	0.02629	0.028156	0.027313	0.027746
		823	0.00665	0.00723	0.00788	0.00693	0.02629	0.028156	0.027313	0.027746
		824	0.00665	0.00723	0.00788	0.00693	0.02629	0.028156	0.027313	0.027746
		825	0.00665	0.00723	0.00788	0.00693	0.02629	0.028156	0.027313	0.027746
		826	0.00665	0.00723	0.00788	0.00693	0.02629	0.028156	0.027313	0.027746
		827	0.00665	0.00723	0.00788	0.00693	0.02629	0.028156	0.027313	0.027746
		828	0.00665	0.00723	0.00788	0.00693	0.02629	0.028156	0.027313	0.027746
		829	0.00665	0.00723	0.00788	0.00693	0.02629	0.028156	0.027313	0.026636
		830	0.00665	0.00723	0.00788	0.00693	0.02629	0.028156	0.027313	0.026636
		831	0.00665	0.00723	0.00788	0.00693	0.02629	0.028156	0.027313	0.026636
		832	0.00665	0.00723	0.00788	0.00693	0.02629	0.028156	0.027313	0.026636
		833	0.00665	0.00632	0.00788	0.00693	0.02629	0.028156	0.027313	0.026636
		834	0.00665	0.00632	0.00788	0.00693	0.02629	0.028156	0.027313	0.026636
		835	0.00665	0.00632	0.00788	0.00693	0.02629	0.028156	0.027313	0.026636
		836	0.00665	0.00632	0.00788	0.00693	0.02558	0.028156	0.027313	0.026636
		837	0.00665	0.00632	0.00788	0.00693	0.02558	0.028156	0.027313	0.026636
		838	0.00665	0.00632	0.00788	0.00693	0.02558	0.028156	0.027313	0.026636
		839	0.00665	0.00632	0.00788	0.00693	0.02558	0.028156	0.027313	0.026636
		840	0.00665	0.00632	0.00788	0.00693	0.02558	0.028156	0.027313	0.026636
		841	0.00665	0.00632	0.00788	0.00693	0.02558	0.028156	0.027313	0.026636
		842	0.00665	0.00632	0.00788	0.00693	0.02558	0.028156	0.027313	0.026636
		843	0.00665	0.00632	0.00788	0.00693	0.02558	0.028156	0.027313	0.026636
		844	0.00665	0.00632	0.00788	0.00693	0.02558	0.028156	0.027313	0.026636
		845	0.00665	0.00632	0.00788	0.00693	0.02558	0.028156	0.027313	0.026636
		846	0.00665	0.00632	0.00788	0.00693	0.02558	0.028156	0.026509	0.026636
		847	0.00665	0.00632	0.00657	0.00693	0.02558	0.028156	0.026509	0.026636
		848	0.00665	0.00632	0.00657	0.00693	0.02558	0.028156	0.026509	0.026636
		849	0.00665	0.00632	0.00657	0.00693	0.02558	0.028156	0.026509	0.026636
		850	0.00665	0.00632	0.00657	0.00693	0.02558	0.028156	0.026509	0.026636
		851	0.00665	0.00632	0.00657	0.00693	0.02558	0.028156	0.026509	0.026636
		852	0.00665	0.00632	0.00657	0.00693	0.02558	0.028156	0.026509	0.026636
		853	0.00665	0.00632	0.00657	0.00693	0.02558	0.028156	0.026509	0.026636
		854	0.00665	0.00632	0.00657	0.006064	0.02558	0.028156	0.026509	0.026636
		855	0.00665	0.00632	0.00657	0.006064	0.02558	0.028156	0.026509	0.026636
		856	0.00665	0.00632	0.00657	0.006064	0.02558	0.027328	0.026509	0.026636
		857	0.00665	0.00632	0.00657	0.006064	0.02558	0.027328	0.026509	0.026636
		858	0.00665	0.00632	0.00657	0.006064	0.02558	0.027328	0.026509	0.026636
		859	0.00665	0.00632	0.00657	0.006064	0.02558	0.027328	0.026509	0.026636
		860	0.00665	0.00632	0.00657	0.006064	0.02558	0.027328	0.026509	0.026636
		861	0.00665	0.00632	0.00657	0.006064	0.02558	0.027328	0.026509	0.026636
		862	0.0057	0.00632	0.00657	0.006064	0.02558	0.027328	0.026509	0.026636
		863	0.0057	0.00632	0.00657	0.006064	0.02558	0.027328	0.026509	0.026636
		864	0.0057	0.00632	0.00657	0.006064	0.02558	0.027328	0.026509	0.026636
		865	0.0057	0.00632	0.00657	0.006064	0.02558	0.027328	0.026509	0.026636
		866	0.0057	0.00632	0.00657	0.006064	0.02558	0.027328	0.026509	0.026636
		867	0.0057	0.00632	0.00657	0.006064	0.02558	0.027328	0.026509	0.026636
		868	0.0057	0.00632	0.00657	0.006064	0.02558	0.027328	0.026509	0.026636
		869	0.0057	0.00632	0.00657	0.006064	0.02558	0.027328	0.026509	0.026636
		870	0.0057	0.00632	0.00657	0.006064	0.024869	0.027328	0.026509	0.026636
		871	0.0057	0.00632	0.00657	0.006064	0.024869	0.027328	0.026509	0.026636
		872	0.0057	0.00632	0.00657	0.006064	0.024869	0.027328	0.026509	0.026636
		873	0.0057	0.00632	0.00657	0.006064	0.024869	0.027328	0.026509	0.026636
		874	0.0057	0.00632	0.00657	0.006064	0.024869	0.027328	0.025706	0.026636
		875	0.0057	0.00632	0.00657	0.006064	0.024869	0.027328	0.025706	0.025526
		876	0.0057	0.00632	0.00657	0.006064	0.024869	0.027328	0.025706	0.025526
		877	0.0057	0.00632	0.00657	0.006064	0.024869	0.027328	0.025706	0.025526
		878	0.0057	0.00632	0.00657	0.006064	0.024869	0.027328	0.025706	0.025526
		879	0.0057	0.00632	0.00657	0.006064	0.024869	0.027328	0.025706	0.025526
		880	0.0057	0.00632	0.00657	0.006064	0.024869	0.027328	0.025706	0.025526
		881	0.0057	0.00632	0.00657	0.006064	0.024869	0.027328	0.025706	0.025526
		882	0.0057	0.00632	0.00657	0.006064	0.024869	0.027328	0.025706	0.025526
		883	0.0057	0.00632	0.00657	0.006064	0.024869	0.027328	0.025706	0.025526
		884	0.0057	0.00632	0.00657	0.006064	0.024869	0.026499	0.025706	0.025526
		885	0.0057	0.00632	0.00657	0.006064	0.024869	0.026499	0.025706	0.025526
		886	0.0057	0.00542	0.00657	0.006064	0.024869	0.026499	0.025706	0.025526
		887	0.0057	0.00542	0.00657	0.006064	0.024869	0.026499	0.025706	0.025526
		888	0.0057	0.00542	0.00657	0.006064	0.024869	0.026499	0.025706	0.025526
		889	0.0057	0.00542	0.00657	0.006064	0.024869	0.026499	0.025706	0.025526
		890	0.0057	0.00542	0.00657	0.006064	0.024869	0.026499	0.025706	0.025526
		891	0.0057	0.00542	0.00657	0.006064	0.024869	0.026499	0.025706	0.025526
		892	0.0057	0.00542	0.00657	0.006064	0.024869	0.026499	0.025706	0.025526
		893	0.0057	0.00542	0.00657	0.006064	0.024869	0.026499	0.025706	0.025526
		894	0.0057	0.00542	0.00657	0.006064	0.024869	0.026499	0.025706	0.025526
		895	0.0057	0.00542	0.00657	0.006064	0.024869	0.026499	0.025706	0.025526
		896	0.0057	0.00542	0.00657	0.006064	0.024869	0.026499	0.025706	0.025526
		897	0.0057	0.00542	0.00657	0.006064	0.024869	0.026499	0.025706	0.025526
		898	0.0057	0.00542	0.00657	0.006064	0.024869	0.026499	0.025706	0.025526
		899	0.0057	0.00542	0.00657	0.006064	0.024869	0.026499	0.025706	0.025526
		900	0.0057	0.00542	0.00657	0.006064	0.024869	0.026499	0.025706	0.025526
		901	0.0057	0.00542	0.00657	0.006064	0.024869	0.026499	0.025706	0.025526
		902	0.0057	0.00542	0.00657	0.006064	0.024869	0.026499	0.025706	0.025526
		903	0.0057	0.00542	0.00657	0.006064	0.024869	0.026499	0.025706	0.025526
		904	0.0057	0.00542	0.00657	0.006064	0.024869	0.026499	0.025706	0.025526
		905	0.0057	0.00542	0.00657	0.006064	0.024869	0.026499	0.025706	0.025526
		906	0.0057	0.00542	0.00657	0.006064	0.024869	0.026499	0.025706	0.025526
		907	0.0057	0.00542	0.00657	0.005198	0.024869	0.026499	0.025706	0.025526
		908	0.0057	0.00542	0.00657	0.005198	0.024869	0.026499	0.025706	0.025526
		909	0.0057	0.00542	0.00657	0.005198	0.024159	0.026499	0.025706	0.025526
		910	0.0057	0.00542	0.00657	0.005198	0.024159	0.026499	0.025706	0.025526
		911	0.0057	0.00542	0.00657	0.005198	0.024159	0.026499	0.025706	0.025526
		912	0.0057	0.00542	0.00657	0.005198	0.024159	0.026499	0.025706	0.025526
		913	0.0057	0.00542	0.00526	0.005198	0.024159	0.026499	0.025706	0.025526
		914	0.0057	0.00542	0.00526	0.005198	0.024159	0.026499	0.024903	0.025526
		915	0.0057	0.00542	0.00526	0.005198	0.024159	0.026499	0.024903	0.024417
		916	0.0057	0.00542	0.00526	0.005198	0.024159	0.026499	0.024903	0.024417
		917	0.00475	0.00542	0.00526	0.005198	0.024159	0.026499	0.024903	0.024417
		918	0.00475	0.00542	0.00526	0.005198	0.024159	0.025671	0.024903	0.024417
		919	0.00475	0.00542	0.00526	0.005198	0.024159	0.025671	0.024903	0.024417
		920	0.00475	0.00542	0.00526	0.005198	0.024159	0.025671	0.024903	0.024417
		921	0.00475	0.00542	0.00526	0.005198	0.024159	0.025671	0.024903	0.024417
		922	0.00475	0.00542	0.00526	0.005198	0.024159	0.025671	0.024903	0.024417
		923	0.00475	0.00542	0.00526	0.005198	0.024159	0.025671	0.024903	0.024417
		924	0.00475	0.00542	0.00526	0.005198	0.024159	0.025671	0.024903	0.024417
		925	0.00475	0.00542	0.00526	0.005198	0.024159	0.025671	0.024903	0.024417
		926	0.00475	0.00542	0.00526	0.005198	0.024159	0.025671	0.024903	0.024417
		927	0.00475	0.00542	0.00526	0.005198	0.024159	0.025671	0.024903	0.024417
		928	0.00475	0.00542	0.00526	0.005198	0.024159	0.025671	0.024903	0.024417
		929	0.00475	0.00542	0.00526	0.005198	0.024159	0.025671	0.024903	0.024417
		930	0.00475	0.00542	0.00526	0.005198	0.024159	0.025671	0.024903	0.024417
		931	0.00475	0.00542	0.00526	0.005198	0.024159	0.025671	0.024903	0.024417
		932	0.00475	0.00542	0.00526	0.005198	0.024159	0.025671	0.024903	0.024417
		933	0.00475	0.00542	0.00526	0.005198	0.024159	0.025671	0.024903	0.024417
		934	0.00475	0.00542	0.00526	0.005198	0.024159	0.025671	0.024903	0.024417
		935	0.00475	0.00542	0.00526	0.005198	0.023448	0.025671	0.024903	0.024417
		936	0.00475	0.00542	0.00526	0.005198	0.023448	0.025671	0.024903	0.024417
		937	0.00475	0.00542	0.00526	0.005198	0.023448	0.025671	0.024903	0.024417
		938	0.00475	0.00542	0.00526	0.005198	0.023448	0.025671	0.024903	0.024417
		939	0.00475	0.00542	0.00526	0.005198	0.023448	0.025671	0.024903	0.024417
		940	0.00475	0.00542	0.00526	0.005198	0.023448	0.025671	0.024903	0.024417
		941	0.00475	0.00542	0.00526	0.005198	0.023448	0.025671	0.024903	0.024417
		942	0.00475	0.00542	0.00526	0.005198	0.023448	0.025671	0.024903	0.024417
		943	0.00475	0.00542	0.00526	0.005198	0.023448	0.025671	0.024903	0.024417
		944	0.00475	0.00542	0.00526	0.005198	0.023448	0.025671	0.024903	0.024417
		945	0.00475	0.00542	0.00526	0.005198	0.023448	0.025671	0.024903	0.024417
		946	0.00475	0.00542	0.00526	0.005198	0.023448	0.025671	0.024903	0.024417
		947	0.00475	0.00542	0.00526	0.005198	0.023448	0.025671	0.024903	0.024417
		948	0.00475	0.00542	0.00526	0.005198	0.023448	0.025671	0.024903	0.024417
		949	0.00475	0.00542	0.00526	0.005198	0.023448	0.025671	0.024903	0.024417
		950	0.00475	0.00542	0.00526	0.005198	0.023448	0.025671	0.024903	0.024417
		951	0.00475	0.00542	0.00526	0.005198	0.023448	0.025671	0.024903	0.024417
		952	0.00475	0.00452	0.00526	0.005198	0.023448	0.025671	0.024903	0.024417
		953	0.00475	0.00452	0.00526	0.005198	0.023448	0.025671	0.024903	0.024417
		954	0.00475	0.00452	0.00526	0.005198	0.023448	0.025671	0.024903	0.024417
		955	0.00475	0.00452	0.00526	0.005198	0.023448	0.024843	0.024903	0.024417
		956	0.00475	0.00452	0.00526	0.005198	0.023448	0.024843	0.024903	0.024417
		957	0.00475	0.00452	0.00526	0.005198	0.023448	0.024843	0.024903	0.024417
		958	0.00475	0.00452	0.00526	0.005198	0.023448	0.024843	0.024903	0.023307
		959	0.00475	0.00452	0.00526	0.005198	0.023448	0.024843	0.024903	0.023307
		960	0.00475	0.00452	0.00526	0.005198	0.023448	0.024843	0.024099	0.023307
		961	0.00475	0.00452	0.00526	0.005198	0.023448	0.024843	0.024099	0.023307
		962	0.00475	0.00452	0.00526	0.005198	0.023448	0.024843	0.024099	0.023307
		963	0.00475	0.00452	0.00526	0.005198	0.023448	0.024843	0.024099	0.023307
		964	0.00475	0.00452	0.00526	0.005198	0.023448	0.024843	0.024099	0.023307
		965	0.00475	0.00452	0.00526	0.004331	0.023448	0.024843	0.024099	0.023307
		966	0.00475	0.00452	0.00526	0.004331	0.023448	0.024843	0.024099	0.023307
		967	0.00475	0.00452	0.00526	0.004331	0.023448	0.024843	0.024099	0.023307
		968	0.00475	0.00452	0.00526	0.004331	0.023448	0.024843	0.024099	0.023307
		969	0.00475	0.00452	0.00526	0.004331	0.023448	0.024843	0.024099	0.023307
		970	0.00475	0.00452	0.00526	0.004331	0.023448	0.024843	0.024099	0.023307
		971	0.00475	0.00452	0.00526	0.004331	0.023448	0.024843	0.024099	0.023307
		972	0.00475	0.00452	0.00526	0.004331	0.023448	0.024843	0.024099	0.023307
		973	0.00475	0.00452	0.00526	0.004331	0.023448	0.024843	0.024099	0.023307
		974	0.00475	0.00452	0.00526	0.004331	0.023448	0.024843	0.024099	0.023307
		975	0.00475	0.00452	0.00526	0.004331	0.023448	0.024843	0.024099	0.023307
		976	0.00475	0.00452	0.00526	0.004331	0.023448	0.024843	0.024099	0.023307
		977	0.00475	0.00452	0.00526	0.004331	0.023448	0.024843	0.024099	0.023307
		978	0.00475	0.00452	0.00526	0.004331	0.023448	0.024843	0.024099	0.023307
		979	0.00475	0.00452	0.00526	0.004331	0.022737	0.024843	0.024099	0.023307
		980	0.00475	0.00452	0.00526	0.004331	0.022737	0.024843	0.024099	0.023307
		981	0.00475	0.00452	0.00526	0.004331	0.022737	0.024843	0.024099	0.023307
		982	0.00475	0.00452	0.00526	0.004331	0.022737	0.024843	0.024099	0.023307
		983	0.00475	0.00452	0.00526	0.004331	0.022737	0.024843	0.024099	0.023307
		984	0.00475	0.00452	0.00526	0.004331	0.022737	0.024843	0.024099	0.023307
		985	0.00475	0.00452	0.00526	0.004331	0.022737	0.024843	0.024099	0.023307
		986	0.00475	0.00452	0.00526	0.004331	0.022737	0.024843	0.024099	0.023307
		987	0.00475	0.00452	0.00526	0.004331	0.022737	0.024843	0.024099	0.023307
		988	0.00475	0.00452	0.00526	0.004331	0.022737	0.024843	0.024099	0.023307
		989	0.00475	0.00452	0.00526	0.004331	0.022737	0.024843	0.024099	0.023307
		990	0.00475	0.00452	0.00526	0.004331	0.022737	0.024843	0.024099	0.023307
		991	0.00475	0.00452	0.00526	0.004331	0.022737	0.024843	0.024099	0.023307
		992	0.00475	0.00452	0.00526	0.004331	0.022737	0.024843	0.023296	0.023307
		993	0.00475	0.00452	0.00526	0.004331	0.022737	0.024843	0.023296	0.023307
		994	0.00475	0.00452	0.00526	0.004331	0.022737	0.024015	0.023296	0.023307
		995	0.00475	0.00452	0.00526	0.004331	0.022737	0.024015	0.023296	0.023307
		996	0.00475	0.00452	0.00526	0.004331	0.022737	0.024015	0.023296	0.022197
		997	0.00475	0.00452	0.00526	0.004331	0.022737	0.024015	0.023296	0.022197
		998	0.00475	0.00452	0.00526	0.004331	0.022737	0.024015	0.023296	0.022197
		999	0.00475	0.00452	0.00526	0.004331	0.022737	0.024015	0.023296	0.022197
		1000	0.00475	0.00452	0.00526	0.004331	0.022737	0.024015	0.023296	0.022197
		1001	0.00475	0.00452	0.00526	0.004331	0.022737	0.024015	0.023296	0.022197
		1002	0.00475	0.00452	0.00526	0.004331	0.022737	0.024015	0.023296	0.022197
		1003	0.00475	0.00452	0.00394	0.004331	0.022737	0.024015	0.023296	0.022197
		1004	0.00475	0.00452	0.00394	0.004331	0.022737	0.024015	0.023296	0.022197
		1005	0.00475	0.00452	0.00394	0.004331	0.022737	0.024015	0.023296	0.022197
		1006	0.00475	0.00452	0.00394	0.004331	0.022737	0.024015	0.023296	0.022197
		1007	0.00475	0.00452	0.00394	0.004331	0.022737	0.024015	0.023296	0.022197
		1008	0.00475	0.00452	0.00394	0.004331	0.022737	0.024015	0.023296	0.022197
		1009	0.00475	0.00452	0.00394	0.004331	0.022737	0.024015	0.023296	0.022197
		1010	0.00475	0.00452	0.00394	0.004331	0.022737	0.024015	0.023296	0.022197
		1011	0.00475	0.00452	0.00394	0.004331	0.022737	0.024015	0.023296	0.022197
		1012	0.00475	0.00452	0.00394	0.004331	0.022737	0.024015	0.023296	0.022197
		1013	0.00475	0.00452	0.00394	0.004331	0.022737	0.024015	0.023296	0.022197
		1014	0.0038	0.00452	0.00394	0.004331	0.022737	0.024015	0.023296	0.022197
		1015	0.0038	0.00452	0.00394	0.004331	0.022027	0.024015	0.023296	0.022197
		1016	0.0038	0.00452	0.00394	0.004331	0.022027	0.024015	0.023296	0.022197
		1017	0.0038	0.00452	0.00394	0.004331	0.022027	0.024015	0.023296	0.022197
		1018	0.0038	0.00452	0.00394	0.004331	0.022027	0.024015	0.023296	0.022197
		1019	0.0038	0.00452	0.00394	0.004331	0.022027	0.024015	0.023296	0.022197
		1020	0.0038	0.00452	0.00394	0.004331	0.022027	0.024015	0.023296	0.022197
		1021	0.0038	0.00452	0.00394	0.004331	0.022027	0.024015	0.023296	0.022197
		1022	0.0038	0.00452	0.00394	0.004331	0.022027	0.024015	0.023296	0.022197
		1023	0.0038	0.00452	0.00394	0.004331	0.022027	0.024015	0.023296	0.022197
		1024	0.0038	0.00452	0.00394	0.004331	0.022027	0.024015	0.023296	0.022197
		1025	0.0038	0.00452	0.00394	0.004331	0.022027	0.024015	0.023296	0.022197
		1026	0.0038	0.00452	0.00394	0.004331	0.022027	0.024015	0.022493	0.022197
		1027	0.0038	0.00452	0.00394	0.004331	0.022027	0.024015	0.022493	0.022197
		1028	0.0038	0.00452	0.00394	0.004331	0.022027	0.024015	0.022493	0.022197
		1029	0.0038	0.00452	0.00394	0.004331	0.022027	0.024015	0.022493	0.022197
		1030	0.0038	0.00452	0.00394	0.004331	0.022027	0.024015	0.022493	0.022197
		1031	0.0038	0.00452	0.00394	0.004331	0.022027	0.023187	0.022493	0.022197
		1032	0.0038	0.00452	0.00394	0.004331	0.022027	0.023187	0.022493	0.022197
		1033	0.0038	0.00452	0.00394	0.004331	0.022027	0.023187	0.022493	0.022197
		1034	0.0038	0.00452	0.00394	0.004331	0.022027	0.023187	0.022493	0.022197
		1035	0.0038	0.00452	0.00394	0.004331	0.022027	0.023187	0.022493	0.022197
		1036	0.0038	0.00452	0.00394	0.004331	0.022027	0.023187	0.022493	0.022197
		1037	0.0038	0.00452	0.00394	0.004331	0.022027	0.023187	0.022493	0.022197
		1038	0.0038	0.00452	0.00394	0.004331	0.022027	0.023187	0.022493	0.022197
		1039	0.0038	0.00452	0.00394	0.004331	0.022027	0.023187	0.022493	0.022197
		1040	0.0038	0.00452	0.00394	0.004331	0.022027	0.023187	0.022493	0.022197
		1041	0.0038	0.00452	0.00394	0.004331	0.022027	0.023187	0.022493	0.022197
		1042	0.0038	0.00452	0.00394	0.004331	0.022027	0.023187	0.022493	0.022197
		1043	0.0038	0.00452	0.00394	0.004331	0.022027	0.023187	0.022493	0.022197
		1044	0.0038	0.00452	0.00394	0.004331	0.022027	0.023187	0.022493	0.022197
		1045	0.0038	0.00361	0.00394	0.004331	0.022027	0.023187	0.022493	0.022197
		1046	0.0038	0.00361	0.00394	0.004331	0.022027	0.023187	0.022493	0.022197
		1047	0.0038	0.00361	0.00394	0.004331	0.022027	0.023187	0.022493	0.022197
		1048	0.0038	0.00361	0.00394	0.004331	0.021316	0.023187	0.022493	0.022197
		1049	0.0038	0.00361	0.00394	0.004331	0.021316	0.023187	0.022493	0.022197
		1050	0.0038	0.00361	0.00394	0.004331	0.021316	0.023187	0.022493	0.022197
		1051	0.0038	0.00361	0.00394	0.003465	0.021316	0.023187	0.022493	0.022197
		1052	0.0038	0.00361	0.00394	0.003465	0.021316	0.023187	0.022493	0.022197
		1053	0.0038	0.00361	0.00394	0.003465	0.021316	0.023187	0.022493	0.022197
		1054	0.0038	0.00361	0.00394	0.003465	0.021316	0.023187	0.022493	0.022197
		1055	0.0038	0.00361	0.00394	0.003465	0.021316	0.023187	0.022493	0.022197
		1056	0.0038	0.00361	0.00394	0.003465	0.021316	0.023187	0.022493	0.022197
		1057	0.0038	0.00361	0.00394	0.003465	0.021316	0.023187	0.022493	0.022197
		1058	0.0038	0.00361	0.00394	0.003465	0.021316	0.023187	0.022493	0.022197
		1059	0.0038	0.00361	0.00394	0.003465	0.021316	0.023187	0.022493	0.022197
		1060	0.0038	0.00361	0.00394	0.003465	0.021316	0.023187	0.022493	0.022197
		1061	0.0038	0.00361	0.00394	0.003465	0.021316	0.023187	0.022493	0.022197
		1062	0.0038	0.00361	0.00394	0.003465	0.021316	0.023187	0.022493	0.022197
		1063	0.0038	0.00361	0.00394	0.003465	0.021316	0.023187	0.022493	0.022197
		1064	0.0038	0.00361	0.00394	0.003465	0.021316	0.023187	0.022493	0.022197
		1065	0.0038	0.00361	0.00394	0.003465	0.021316	0.023187	0.02169	0.021087
		1066	0.0038	0.00361	0.00394	0.003465	0.021316	0.023187	0.02169	0.021087
		1067	0.0038	0.00361	0.00394	0.003465	0.021316	0.023187	0.02169	0.021087
		1068	0.0038	0.00361	0.00394	0.003465	0.021316	0.023187	0.02169	0.021087
		1069	0.0038	0.00361	0.00394	0.003465	0.021316	0.023187	0.02169	0.021087
		1070	0.0038	0.00361	0.00394	0.003465	0.021316	0.023187	0.02169	0.021087
		1071	0.0038	0.00361	0.00394	0.003465	0.021316	0.023187	0.02169	0.021087
		1072	0.0038	0.00361	0.00394	0.003465	0.021316	0.023187	0.02169	0.021087
		1073	0.0038	0.00361	0.00394	0.003465	0.021316	0.023187	0.02169	0.021087
		1074	0.0038	0.00361	0.00394	0.003465	0.021316	0.023187	0.02169	0.021087
		1075	0.0038	0.00361	0.00394	0.003465	0.021316	0.023187	0.02169	0.021087
		1076	0.0038	0.00361	0.00394	0.003465	0.021316	0.023187	0.02169	0.021087
		1077	0.0038	0.00361	0.00394	0.003465	0.021316	0.023187	0.02169	0.021087
		1078	0.0038	0.00361	0.00394	0.003465	0.021316	0.023187	0.02169	0.021087
		1079	0.0038	0.00361	0.00394	0.003465	0.021316	0.023187	0.02169	0.021087
		1080	0.0038	0.00361	0.00394	0.003465	0.021316	0.023187	0.02169	0.021087
		1081	0.0038	0.00361	0.00394	0.003465	0.021316	0.022359	0.02169	0.021087
		1082	0.0038	0.00361	0.00394	0.003465	0.021316	0.022359	0.02169	0.021087
		1083	0.0038	0.00361	0.00394	0.003465	0.020606	0.022359	0.02169	0.021087
		1084	0.0038	0.00361	0.00394	0.003465	0.020606	0.022359	0.02169	0.021087
		1085	0.0038	0.00361	0.00394	0.003465	0.020606	0.022359	0.02169	0.021087
		1086	0.0038	0.00361	0.00394	0.003465	0.020606	0.022359	0.02169	0.021087
		1087	0.0038	0.00361	0.00394	0.003465	0.020606	0.022359	0.02169	0.021087
		1088	0.0038	0.00361	0.00394	0.003465	0.020606	0.022359	0.02169	0.021087
		1089	0.0038	0.00361	0.00394	0.003465	0.020606	0.022359	0.02169	0.021087
		1090	0.0038	0.00361	0.00394	0.003465	0.020606	0.022359	0.02169	0.021087
		1091	0.0038	0.00361	0.00394	0.003465	0.020606	0.022359	0.02169	0.021087
		1092	0.0038	0.00361	0.00394	0.003465	0.020606	0.022359	0.02169	0.021087
		1093	0.0038	0.00361	0.00394	0.003465	0.020606	0.022359	0.02169	0.021087
		1094	0.0038	0.00361	0.00394	0.003465	0.020606	0.022359	0.02169	0.021087
		1095	0.0038	0.00361	0.00394	0.003465	0.020606	0.022359	0.02169	0.021087
		1096	0.0038	0.00361	0.00394	0.003465	0.020606	0.022359	0.02169	0.021087
		1097	0.0038	0.00361	0.00394	0.003465	0.020606	0.022359	0.02169	0.021087
		1098	0.0038	0.00361	0.00394	0.003465	0.020606	0.022359	0.02169	0.021087
		1099	0.0038	0.00361	0.00394	0.003465	0.020606	0.022359	0.02169	0.021087
		1100	0.0038	0.00361	0.00394	0.003465	0.020606	0.022359	0.02169	0.021087
		1101	0.0038	0.00361	0.00394	0.003465	0.020606	0.022359	0.02169	0.021087
		1102	0.0038	0.00361	0.00394	0.003465	0.020606	0.022359	0.02169	0.021087
		1103	0.0038	0.00361	0.00394	0.003465	0.020606	0.022359	0.02169	0.021087
		1104	0.0038	0.00361	0.00394	0.003465	0.020606	0.022359	0.02169	0.021087
		1105	0.0038	0.00361	0.00394	0.003465	0.020606	0.022359	0.02169	0.021087
		1106	0.0038	0.00361	0.00394	0.003465	0.020606	0.022359	0.02169	0.021087
		1107	0.0038	0.00361	0.00394	0.003465	0.020606	0.022359	0.02169	0.021087
		1108	0.0038	0.00361	0.00394	0.003465	0.020606	0.022359	0.02169	0.021087
		1109	0.0038	0.00361	0.00394	0.003465	0.020606	0.022359	0.02169	0.021087
		1110	0.0038	0.00361	0.00394	0.003465	0.020606	0.022359	0.020886	0.021087
		1111	0.0038	0.00361	0.00394	0.003465	0.020606	0.022359	0.020886	0.021087
		1112	0.0038	0.00361	0.00394	0.003465	0.020606	0.022359	0.020886	0.021087
		1113	0.0038	0.00361	0.00394	0.003465	0.020606	0.022359	0.020886	0.021087
		1114	0.0038	0.00361	0.00394	0.003465	0.019895	0.021531	0.020886	0.021087
		1115	0.0038	0.00361	0.00394	0.003465	0.019895	0.021531	0.020886	0.021087
		1116	0.0038	0.00361	0.00394	0.003465	0.019895	0.021531	0.020886	0.021087
		1117	0.0038	0.00361	0.00394	0.003465	0.019895	0.021531	0.020886	0.021087
		1118	0.0038	0.00361	0.00394	0.003465	0.019895	0.021531	0.020886	0.021087
		1119	0.0038	0.00361	0.00394	0.003465	0.019895	0.021531	0.020886	0.021087
		1120	0.0038	0.00361	0.00394	0.003465	0.019895	0.021531	0.020886	0.021087
		1121	0.0038	0.00361	0.00394	0.003465	0.019895	0.021531	0.020886	0.019977
		1122	0.0038	0.00361	0.00394	0.003465	0.019895	0.021531	0.020886	0.019977
		1123	0.0038	0.00361	0.00394	0.003465	0.019895	0.021531	0.020886	0.019977
		1124	0.0038	0.00361	0.00394	0.003465	0.019895	0.021531	0.020886	0.019977
		1125	0.00285	0.00361	0.00394	0.003465	0.019895	0.021531	0.020886	0.019977
		1126	0.00285	0.00361	0.00394	0.003465	0.019895	0.021531	0.020886	0.019977
		1127	0.00285	0.00361	0.00394	0.003465	0.019895	0.021531	0.020886	0.019977
		1128	0.00285	0.00361	0.00394	0.003465	0.019895	0.021531	0.020886	0.019977
		1129	0.00285	0.00361	0.00394	0.003465	0.019895	0.021531	0.020886	0.019977
		1130	0.00285	0.00361	0.00394	0.003465	0.019895	0.021531	0.020886	0.019977
		1131	0.00285	0.00361	0.00394	0.003465	0.019895	0.021531	0.020886	0.019977
		1132	0.00285	0.00361	0.00394	0.003465	0.019895	0.021531	0.020886	0.019977
		1133	0.00285	0.00361	0.00394	0.003465	0.019895	0.021531	0.020886	0.019977
		1134	0.00285	0.00361	0.00394	0.003465	0.019895	0.021531	0.020886	0.019977
		1135	0.00285	0.00361	0.00394	0.003465	0.019895	0.021531	0.020886	0.019977
		1136	0.00285	0.00361	0.00394	0.003465	0.019895	0.021531	0.020886	0.019977
		1137	0.00285	0.00361	0.00394	0.003465	0.019895	0.021531	0.020886	0.019977
		1138	0.00285	0.00361	0.00263	0.003465	0.019895	0.021531	0.020886	0.019977
		1139	0.00285	0.00361	0.00263	0.003465	0.019895	0.021531	0.020886	0.019977
		1140	0.00285	0.00361	0.00263	0.003465	0.019895	0.021531	0.020886	0.019977
		1141	0.00285	0.00361	0.00263	0.003465	0.019895	0.021531	0.020886	0.019977
		1142	0.00285	0.00361	0.00263	0.003465	0.019895	0.021531	0.020886	0.019977
		1143	0.00285	0.00361	0.00263	0.003465	0.019895	0.021531	0.020886	0.019977
		1144	0.00285	0.00361	0.00263	0.003465	0.019895	0.021531	0.020886	0.019977
		1145	0.00285	0.00361	0.00263	0.003465	0.019895	0.021531	0.020886	0.019977
		1146	0.00285	0.00361	0.00263	0.003465	0.019895	0.021531	0.020886	0.019977
		1147	0.00285	0.00361	0.00263	0.003465	0.019895	0.021531	0.020886	0.019977
		1148	0.00285	0.00361	0.00263	0.003465	0.019895	0.021531	0.020886	0.019977
		1149	0.00285	0.00361	0.00263	0.003465	0.019895	0.021531	0.020886	0.019977
		1150	0.00285	0.00361	0.00263	0.003465	0.019895	0.021531	0.020886	0.019977
		1151	0.00285	0.00361	0.00263	0.003465	0.019895	0.021531	0.020886	0.019977
		1152	0.00285	0.00361	0.00263	0.003465	0.019895	0.021531	0.020886	0.019977
		1153	0.00285	0.00361	0.00263	0.003465	0.019895	0.021531	0.020886	0.019977
		1154	0.00285	0.00361	0.00263	0.003465	0.019895	0.021531	0.020886	0.019977
		1155	0.00285	0.00271	0.00263	0.003465	0.019895	0.021531	0.020886	0.019977
		1156	0.00285	0.00271	0.00263	0.003465	0.019895	0.021531	0.020886	0.019977
		1157	0.00285	0.00271	0.00263	0.003465	0.019895	0.021531	0.020886	0.019977
		1158	0.00285	0.00271	0.00263	0.003465	0.019895	0.021531	0.020886	0.019977
		1159	0.00285	0.00271	0.00263	0.003465	0.019895	0.021531	0.020886	0.019977
		1160	0.00285	0.00271	0.00263	0.003465	0.019895	0.021531	0.020083	0.019977
		1161	0.00285	0.00271	0.00263	0.003465	0.019185	0.021531	0.020083	0.019977
		1162	0.00285	0.00271	0.00263	0.002599	0.019185	0.021531	0.020083	0.019977
		1163	0.00285	0.00271	0.00263	0.002599	0.019185	0.021531	0.020083	0.019977
		1164	0.00285	0.00271	0.00263	0.002599	0.019185	0.021531	0.020083	0.019977
		1165	0.00285	0.00271	0.00263	0.002599	0.019185	0.021531	0.020083	0.019977
		1166	0.00285	0.00271	0.00263	0.002599	0.019185	0.020703	0.020083	0.019977
		1167	0.00285	0.00271	0.00263	0.002599	0.019185	0.020703	0.020083	0.019977
		1168	0.00285	0.00271	0.00263	0.002599	0.019185	0.020703	0.020083	0.019977
		1169	0.00285	0.00271	0.00263	0.002599	0.019185	0.020703	0.020083	0.019977
		1170	0.00285	0.00271	0.00263	0.002599	0.019185	0.020703	0.020083	0.019977
		1171	0.00285	0.00271	0.00263	0.002599	0.019185	0.020703	0.020083	0.019977
		1172	0.00285	0.00271	0.00263	0.002599	0.019185	0.020703	0.020083	0.019977
		1173	0.00285	0.00271	0.00263	0.002599	0.019185	0.020703	0.020083	0.019977
		1174	0.00285	0.00271	0.00263	0.002599	0.019185	0.020703	0.020083	0.019977
		1175	0.00285	0.00271	0.00263	0.002599	0.019185	0.020703	0.020083	0.019977
		1176	0.00285	0.00271	0.00263	0.002599	0.019185	0.020703	0.020083	0.019977
		1177	0.00285	0.00271	0.00263	0.002599	0.019185	0.020703	0.020083	0.019977
		1178	0.00285	0.00271	0.00263	0.002599	0.019185	0.020703	0.020083	0.019977
		1179	0.00285	0.00271	0.00263	0.002599	0.019185	0.020703	0.020083	0.019977
		1180	0.00285	0.00271	0.00263	0.002599	0.019185	0.020703	0.020083	0.019977
		1181	0.00285	0.00271	0.00263	0.002599	0.019185	0.020703	0.020083	0.019977
		1182	0.00285	0.00271	0.00263	0.002599	0.019185	0.020703	0.020083	0.019977
		1183	0.00285	0.00271	0.00263	0.002599	0.019185	0.020703	0.020083	0.019977
		1184	0.00285	0.00271	0.00263	0.002599	0.019185	0.020703	0.020083	0.019977
		1185	0.00285	0.00271	0.00263	0.002599	0.019185	0.020703	0.020083	0.019977
		1186	0.00285	0.00271	0.00263	0.002599	0.019185	0.020703	0.020083	0.019977
		1187	0.00285	0.00271	0.00263	0.002599	0.019185	0.020703	0.020083	0.019977
		1188	0.00285	0.00271	0.00263	0.002599	0.019185	0.020703	0.020083	0.019977
		1189	0.00285	0.00271	0.00263	0.002599	0.019185	0.020703	0.020083	0.018867
		1190	0.00285	0.00271	0.00263	0.002599	0.019185	0.020703	0.020083	0.018867
		1191	0.00285	0.00271	0.00263	0.002599	0.019185	0.020703	0.020083	0.018867
		1192	0.00285	0.00271	0.00263	0.002599	0.019185	0.020703	0.020083	0.018867
		1193	0.00285	0.00271	0.00263	0.002599	0.019185	0.020703	0.020083	0.018867
		1194	0.00285	0.00271	0.00263	0.002599	0.019185	0.020703	0.020083	0.018867
		1195	0.00285	0.00271	0.00263	0.002599	0.019185	0.020703	0.020083	0.018867
		1196	0.00285	0.00271	0.00263	0.002599	0.019185	0.020703	0.020083	0.018867
		1197	0.00285	0.00271	0.00263	0.002599	0.019185	0.020703	0.020083	0.018867
		1198	0.00285	0.00271	0.00263	0.002599	0.019185	0.020703	0.020083	0.018867
		1199	0.00285	0.00271	0.00263	0.002599	0.019185	0.020703	0.020083	0.018867
		1200	0.00285	0.00271	0.00263	0.002599	0.019185	0.020703	0.020083	0.018867
		1201	0.00285	0.00271	0.00263	0.002599	0.019185	0.020703	0.020083	0.018867
		1202	0.00285	0.00271	0.00263	0.002599	0.019185	0.020703	0.020083	0.018867
		1203	0.00285	0.00271	0.00263	0.002599	0.019185	0.020703	0.020083	0.018867
		1204	0.00285	0.00271	0.00263	0.002599	0.019185	0.020703	0.01928	0.018867
		1205	0.00285	0.00271	0.00263	0.002599	0.019185	0.020703	0.01928	0.018867
		1206	0.00285	0.00271	0.00263	0.002599	0.019185	0.020703	0.01928	0.018867
		1207	0.00285	0.00271	0.00263	0.002599	0.019185	0.020703	0.01928	0.018867
		1208	0.00285	0.00271	0.00263	0.002599	0.019185	0.020703	0.01928	0.018867
		1209	0.00285	0.00271	0.00263	0.002599	0.019185	0.020703	0.01928	0.018867
		1210	0.00285	0.00271	0.00263	0.002599	0.019185	0.020703	0.01928	0.018867
		1211	0.00285	0.00271	0.00263	0.002599	0.019185	0.020703	0.01928	0.018867
		1212	0.00285	0.00271	0.00263	0.002599	0.019185	0.020703	0.01928	0.018867
		1213	0.00285	0.00271	0.00263	0.002599	0.019185	0.020703	0.01928	0.018867
		1214	0.00285	0.00271	0.00263	0.002599	0.018474	0.019875	0.01928	0.018867
		1215	0.00285	0.00271	0.00263	0.002599	0.018474	0.019875	0.01928	0.018867
		1216	0.00285	0.00271	0.00263	0.002599	0.018474	0.019875	0.01928	0.018867
		1217	0.00285	0.00271	0.00263	0.002599	0.018474	0.019875	0.01928	0.018867
		1218	0.00285	0.00271	0.00263	0.002599	0.018474	0.019875	0.01928	0.018867
		1219	0.00285	0.00271	0.00263	0.002599	0.018474	0.019875	0.01928	0.018867
		1220	0.00285	0.00271	0.00263	0.002599	0.018474	0.019875	0.01928	0.018867
		1221	0.00285	0.00271	0.00263	0.002599	0.018474	0.019875	0.01928	0.018867
		1222	0.00285	0.00271	0.00263	0.002599	0.018474	0.019875	0.01928	0.018867
		1223	0.00285	0.00271	0.00263	0.002599	0.018474	0.019875	0.01928	0.018867
		1224	0.00285	0.00271	0.00263	0.002599	0.018474	0.019875	0.01928	0.018867
		1225	0.00285	0.00271	0.00263	0.002599	0.018474	0.019875	0.01928	0.018867
		1226	0.00285	0.00271	0.00263	0.002599	0.018474	0.019875	0.01928	0.018867
		1227	0.00285	0.00271	0.00263	0.002599	0.018474	0.019875	0.01928	0.018867
		1228	0.00285	0.00271	0.00263	0.002599	0.018474	0.019875	0.01928	0.018867
		1229	0.00285	0.00271	0.00263	0.002599	0.018474	0.019875	0.01928	0.018867
		1230	0.00285	0.00271	0.00263	0.002599	0.018474	0.019875	0.01928	0.018867
		1231	0.00285	0.00271	0.00263	0.002599	0.018474	0.019875	0.01928	0.018867
		1232	0.00285	0.00271	0.00263	0.002599	0.018474	0.019875	0.01928	0.018867
		1233	0.00285	0.00271	0.00263	0.002599	0.018474	0.019875	0.01928	0.018867
		1234	0.00285	0.00271	0.00263	0.002599	0.018474	0.019875	0.01928	0.018867
		1235	0.00285	0.00271	0.00263	0.002599	0.018474	0.019875	0.01928	0.018867
		1236	0.00285	0.00271	0.00263	0.002599	0.018474	0.019875	0.01928	0.018867
		1237	0.00285	0.00271	0.00263	0.002599	0.018474	0.019875	0.01928	0.018867
		1238	0.00285	0.00271	0.00263	0.002599	0.018474	0.019875	0.01928	0.018867
		1239	0.00285	0.00271	0.00263	0.002599	0.018474	0.019875	0.01928	0.018867
		1240	0.00285	0.00271	0.00263	0.002599	0.018474	0.019875	0.01928	0.018867
		1241	0.00285	0.00271	0.00263	0.002599	0.018474	0.019875	0.01928	0.018867
		1242	0.00285	0.00271	0.00263	0.002599	0.018474	0.019875	0.01928	0.018867
		1243	0.00285	0.00271	0.00263	0.002599	0.018474	0.019875	0.01928	0.018867
		1244	0.00285	0.00271	0.00263	0.002599	0.018474	0.019875	0.01928	0.018867
		1245	0.0019	0.00271	0.00263	0.002599	0.018474	0.019875	0.01928	0.018867
		1246	0.0019	0.00271	0.00263	0.002599	0.018474	0.019875	0.01928	0.018867
		1247	0.0019	0.00271	0.00263	0.002599	0.018474	0.019875	0.01928	0.018867
		1248	0.0019	0.00271	0.00263	0.002599	0.017764	0.019875	0.01928	0.017757
		1249	0.0019	0.00271	0.00263	0.002599	0.017764	0.019875	0.01928	0.017757
		1250	0.0019	0.00271	0.00263	0.002599	0.017764	0.019875	0.01928	0.017757
		1251	0.0019	0.00271	0.00263	0.002599	0.017764	0.019875	0.01928	0.017757
		1252	0.0019	0.00271	0.00263	0.002599	0.017764	0.019875	0.01928	0.017757
		1253	0.0019	0.00271	0.00263	0.002599	0.017764	0.019875	0.01928	0.017757
		1254	0.0019	0.00271	0.00263	0.002599	0.017764	0.019875	0.01928	0.017757
		1255	0.0019	0.00271	0.00263	0.002599	0.017764	0.019875	0.01928	0.017757
		1256	0.0019	0.00271	0.00263	0.002599	0.017764	0.019875	0.01928	0.017757
		1257	0.0019	0.00271	0.00263	0.002599	0.017764	0.019875	0.018476	0.017757
		1258	0.0019	0.00271	0.00263	0.002599	0.017764	0.019875	0.018476	0.017757
		1259	0.0019	0.00271	0.00263	0.002599	0.017764	0.019875	0.018476	0.017757
		1260	0.0019	0.00271	0.00263	0.002599	0.017764	0.019875	0.018476	0.017757
		1261	0.0019	0.00271	0.00263	0.002599	0.017764	0.019875	0.018476	0.017757
		1262	0.0019	0.00271	0.00263	0.002599	0.017764	0.019047	0.018476	0.017757
		1263	0.0019	0.00271	0.00263	0.002599	0.017764	0.019047	0.018476	0.017757
		1264	0.0019	0.00271	0.00263	0.002599	0.017764	0.019047	0.018476	0.017757
		1265	0.0019	0.00271	0.00263	0.002599	0.017764	0.019047	0.018476	0.017757
		1266	0.0019	0.00271	0.00263	0.002599	0.017764	0.019047	0.018476	0.017757
		1267	0.0019	0.00271	0.00263	0.002599	0.017764	0.019047	0.018476	0.017757
		1268	0.0019	0.00271	0.00263	0.002599	0.017764	0.019047	0.018476	0.017757
		1269	0.0019	0.00271	0.00263	0.002599	0.017764	0.019047	0.018476	0.017757
		1270	0.0019	0.00271	0.00263	0.002599	0.017764	0.019047	0.018476	0.017757
		1271	0.0019	0.00271	0.00263	0.002599	0.017764	0.019047	0.018476	0.017757
		1272	0.0019	0.00271	0.00263	0.002599	0.017764	0.019047	0.018476	0.017757
		1273	0.0019	0.00271	0.00263	0.002599	0.017764	0.019047	0.018476	0.017757
		1274	0.0019	0.00271	0.00263	0.002599	0.017764	0.019047	0.018476	0.017757
		1275	0.0019	0.00271	0.00263	0.002599	0.017764	0.019047	0.018476	0.017757
		1276	0.0019	0.00271	0.00263	0.002599	0.017764	0.019047	0.018476	0.017757
		1277	0.0019	0.00271	0.00263	0.002599	0.017764	0.019047	0.018476	0.017757
		1278	0.0019	0.00271	0.00263	0.002599	0.017764	0.019047	0.018476	0.017757
		1279	0.0019	0.00271	0.00263	0.002599	0.017764	0.019047	0.018476	0.017757
		1280	0.0019	0.00271	0.00263	0.002599	0.017764	0.019047	0.018476	0.017757
		1281	0.0019	0.00271	0.00263	0.002599	0.017764	0.019047	0.018476	0.017757
		1282	0.0019	0.00271	0.00263	0.002599	0.017764	0.019047	0.018476	0.017757
		1283	0.0019	0.00271	0.00263	0.002599	0.017764	0.019047	0.018476	0.017757
		1284	0.0019	0.00271	0.00263	0.002599	0.017764	0.019047	0.018476	0.017757
		1285	0.0019	0.00271	0.00263	0.002599	0.017764	0.019047	0.018476	0.017757
		1286	0.0019	0.00271	0.00263	0.002599	0.017764	0.019047	0.018476	0.017757
		1287	0.0019	0.00271	0.00263	0.002599	0.017764	0.019047	0.018476	0.017757
		1288	0.0019	0.00271	0.00263	0.002599	0.017764	0.019047	0.018476	0.017757
		1289	0.0019	0.00271	0.00263	0.002599	0.017764	0.019047	0.018476	0.017757
		1290	0.0019	0.00271	0.00263	0.002599	0.017764	0.019047	0.018476	0.017757
		1291	0.0019	0.00271	0.00263	0.002599	0.017764	0.019047	0.018476	0.017757
		1292	0.0019	0.00271	0.00263	0.001733	0.017764	0.019047	0.018476	0.017757
		1293	0.0019	0.00271	0.00263	0.001733	0.017764	0.019047	0.018476	0.017757
		1294	0.0019	0.00271	0.00263	0.001733	0.017764	0.019047	0.018476	0.017757
		1295	0.0019	0.00271	0.00263	0.001733	0.017764	0.019047	0.018476	0.017757
		1296	0.0019	0.00271	0.00263	0.001733	0.017764	0.019047	0.018476	0.017757
		1297	0.0019	0.00271	0.00263	0.001733	0.017764	0.019047	0.018476	0.016648
		1298	0.0019	0.00271	0.00263	0.001733	0.017053	0.019047	0.018476	0.016648
		1299	0.0019	0.00271	0.00263	0.001733	0.017053	0.019047	0.018476	0.016648
		1300	0.0019	0.00271	0.00263	0.001733	0.017053	0.019047	0.018476	0.016648
		1301	0.0019	0.00181	0.00263	0.001733	0.017053	0.019047	0.018476	0.016648
		1302	0.0019	0.00181	0.00263	0.001733	0.017053	0.019047	0.018476	0.016648
		1303	0.0019	0.00181	0.00263	0.001733	0.017053	0.019047	0.018476	0.016648
		1304	0.0019	0.00181	0.00263	0.001733	0.017053	0.019047	0.018476	0.016648
		1305	0.0019	0.00181	0.00131	0.001733	0.017053	0.019047	0.018476	0.016648
		1306	0.0019	0.00181	0.00131	0.001733	0.017053	0.018218	0.018476	0.016648
		1307	0.0019	0.00181	0.00131	0.001733	0.017053	0.018218	0.018476	0.016648
		1308	0.0019	0.00181	0.00131	0.001733	0.017053	0.018218	0.017673	0.016648
		1309	0.0019	0.00181	0.00131	0.001733	0.017053	0.018218	0.017673	0.016648
		1310	0.0019	0.00181	0.00131	0.001733	0.017053	0.018218	0.017673	0.016648
		1311	0.0019	0.00181	0.00131	0.001733	0.017053	0.018218	0.017673	0.016648
		1312	0.0019	0.00181	0.00131	0.001733	0.017053	0.018218	0.017673	0.016648
		1313	0.0019	0.00181	0.00131	0.001733	0.017053	0.018218	0.017673	0.016648
		1314	0.0019	0.00181	0.00131	0.001733	0.017053	0.018218	0.017673	0.016648
		1315	0.0019	0.00181	0.00131	0.001733	0.017053	0.018218	0.017673	0.016648
		1316	0.0019	0.00181	0.00131	0.001733	0.017053	0.018218	0.017673	0.016648
		1317	0.0019	0.00181	0.00131	0.001733	0.017053	0.018218	0.017673	0.016648
		1318	0.0019	0.00181	0.00131	0.001733	0.017053	0.018218	0.017673	0.016648
		1319	0.0019	0.00181	0.00131	0.001733	0.017053	0.018218	0.017673	0.016648
		1320	0.0019	0.00181	0.00131	0.001733	0.017053	0.018218	0.017673	0.016648
		1321	0.0019	0.00181	0.00131	0.001733	0.017053	0.018218	0.017673	0.016648
		1322	0.0019	0.00181	0.00131	0.001733	0.017053	0.018218	0.017673	0.016648
		1323	0.0019	0.00181	0.00131	0.001733	0.017053	0.018218	0.017673	0.016648
		1324	0.0019	0.00181	0.00131	0.001733	0.017053	0.018218	0.017673	0.016648
		1325	0.0019	0.00181	0.00131	0.001733	0.017053	0.018218	0.017673	0.016648
		1326	0.0019	0.00181	0.00131	0.001733	0.017053	0.018218	0.017673	0.016648
		1327	0.0019	0.00181	0.00131	0.001733	0.017053	0.018218	0.017673	0.016648
		1328	0.0019	0.00181	0.00131	0.001733	0.017053	0.018218	0.017673	0.016648
		1329	0.0019	0.00181	0.00131	0.001733	0.017053	0.018218	0.017673	0.016648
		1330	0.0019	0.00181	0.00131	0.001733	0.017053	0.018218	0.017673	0.016648
		1331	0.0019	0.00181	0.00131	0.001733	0.017053	0.018218	0.017673	0.016648
		1332	0.0019	0.00181	0.00131	0.001733	0.017053	0.018218	0.017673	0.016648
		1333	0.0019	0.00181	0.00131	0.001733	0.017053	0.018218	0.017673	0.016648
		1334	0.0019	0.00181	0.00131	0.001733	0.017053	0.018218	0.017673	0.016648
		1335	0.0019	0.00181	0.00131	0.001733	0.017053	0.018218	0.017673	0.016648
		1336	0.0019	0.00181	0.00131	0.001733	0.017053	0.018218	0.017673	0.016648
		1337	0.0019	0.00181	0.00131	0.001733	0.017053	0.018218	0.017673	0.016648
		1338	0.0019	0.00181	0.00131	0.001733	0.017053	0.018218	0.017673	0.016648
		1339	0.0019	0.00181	0.00131	0.001733	0.017053	0.018218	0.017673	0.016648
		1340	0.0019	0.00181	0.00131	0.001733	0.017053	0.018218	0.017673	0.016648
		1341	0.0019	0.00181	0.00131	0.001733	0.017053	0.018218	0.017673	0.016648
		1342	0.0019	0.00181	0.00131	0.001733	0.017053	0.018218	0.017673	0.016648
		1343	0.0019	0.00181	0.00131	0.001733	0.016343	0.018218	0.017673	0.016648
		1344	0.0019	0.00181	0.00131	0.001733	0.016343	0.018218	0.017673	0.016648
		1345	0.0019	0.00181	0.00131	0.001733	0.016343	0.018218	0.017673	0.016648
		1346	0.0019	0.00181	0.00131	0.001733	0.016343	0.018218	0.017673	0.016648
		1347	0.0019	0.00181	0.00131	0.001733	0.016343	0.018218	0.017673	0.016648
		1348	0.0019	0.00181	0.00131	0.001733	0.016343	0.018218	0.017673	0.016648
		1349	0.0019	0.00181	0.00131	0.001733	0.016343	0.018218	0.017673	0.016648
		1350	0.0019	0.00181	0.00131	0.001733	0.016343	0.018218	0.017673	0.016648
		1351	0.0019	0.00181	0.00131	0.001733	0.016343	0.018218	0.017673	0.016648
		1352	0.0019	0.00181	0.00131	0.001733	0.016343	0.018218	0.017673	0.016648
		1353	0.0019	0.00181	0.00131	0.001733	0.016343	0.018218	0.017673	0.016648
		1354	0.0019	0.00181	0.00131	0.001733	0.016343	0.01739	0.017673	0.016648
		1355	0.0019	0.00181	0.00131	0.001733	0.016343	0.01739	0.01687	0.016648
		1356	0.0019	0.00181	0.00131	0.001733	0.016343	0.01739	0.01687	0.016648
		1357	0.0019	0.00181	0.00131	0.001733	0.016343	0.01739	0.01687	0.016648
		1358	0.0019	0.00181	0.00131	0.001733	0.016343	0.01739	0.01687	0.016648
		1359	0.0019	0.00181	0.00131	0.001733	0.016343	0.01739	0.01687	0.016648
		1360	0.0019	0.00181	0.00131	0.001733	0.016343	0.01739	0.01687	0.016648
		1361	0.0019	0.00181	0.00131	0.001733	0.016343	0.01739	0.01687	0.015538
		1362	0.0019	0.00181	0.00131	0.001733	0.016343	0.01739	0.01687	0.015538
		1363	0.0019	0.00181	0.00131	0.001733	0.016343	0.01739	0.01687	0.015538
		1364	0.0019	0.00181	0.00131	0.001733	0.016343	0.01739	0.01687	0.015538
		1365	0.0019	0.00181	0.00131	0.001733	0.016343	0.01739	0.01687	0.015538
		1366	0.0019	0.00181	0.00131	0.001733	0.016343	0.01739	0.01687	0.015538
		1367	0.0019	0.00181	0.00131	0.001733	0.016343	0.01739	0.01687	0.015538
		1368	0.0019	0.00181	0.00131	0.001733	0.016343	0.01739	0.01687	0.015538
		1369	0.0019	0.00181	0.00131	0.001733	0.016343	0.01739	0.01687	0.015538
		1370	0.0019	0.00181	0.00131	0.001733	0.016343	0.01739	0.01687	0.015538
		1371	0.0019	0.00181	0.00131	0.001733	0.016343	0.01739	0.01687	0.015538
		1372	0.0019	0.00181	0.00131	0.001733	0.016343	0.01739	0.01687	0.015538
		1373	0.0019	0.00181	0.00131	0.001733	0.016343	0.01739	0.01687	0.015538
		1374	0.0019	0.00181	0.00131	0.001733	0.016343	0.01739	0.01687	0.015538
		1375	0.0019	0.00181	0.00131	0.001733	0.016343	0.01739	0.01687	0.015538
		1376	0.0019	0.00181	0.00131	0.001733	0.016343	0.01739	0.01687	0.015538
		1377	0.0019	0.00181	0.00131	0.001733	0.016343	0.01739	0.01687	0.015538
		1378	0.0019	0.00181	0.00131	0.001733	0.016343	0.01739	0.01687	0.015538
		1379	0.0019	0.00181	0.00131	0.001733	0.016343	0.01739	0.01687	0.015538
		1380	0.0019	0.00181	0.00131	0.001733	0.016343	0.01739	0.01687	0.015538
		1381	0.0019	0.00181	0.00131	0.001733	0.016343	0.01739	0.01687	0.015538
		1382	0.0019	0.00181	0.00131	0.001733	0.016343	0.01739	0.01687	0.015538
		1383	0.0019	0.00181	0.00131	0.001733	0.015632	0.01739	0.01687	0.015538
		1384	0.0019	0.00181	0.00131	0.001733	0.015632	0.01739	0.01687	0.015538
		1385	0.0019	0.00181	0.00131	0.001733	0.015632	0.01739	0.01687	0.015538
		1386	0.0019	0.00181	0.00131	0.001733	0.015632	0.01739	0.01687	0.015538
		1387	0.0019	0.00181	0.00131	0.001733	0.015632	0.01739	0.01687	0.015538
		1388	0.0019	0.00181	0.00131	0.001733	0.015632	0.01739	0.01687	0.015538
		1389	0.0019	0.00181	0.00131	0.001733	0.015632	0.01739	0.01687	0.015538
		1390	0.0019	0.00181	0.00131	0.001733	0.015632	0.01739	0.01687	0.015538
		1391	0.0019	0.00181	0.00131	0.001733	0.015632	0.01739	0.01687	0.015538
		1392	0.0019	0.00181	0.00131	0.001733	0.015632	0.01739	0.01687	0.015538
		1393	0.0019	0.00181	0.00131	0.001733	0.015632	0.01739	0.01687	0.015538
		1394	0.0019	0.00181	0.00131	0.001733	0.015632	0.01739	0.01687	0.015538
		1395	0.0019	0.00181	0.00131	0.001733	0.015632	0.01739	0.01687	0.015538
		1396	0.0019	0.00181	0.00131	0.001733	0.015632	0.01739	0.01687	0.015538
		1397	0.0019	0.00181	0.00131	0.001733	0.015632	0.01739	0.01687	0.015538
		1398	0.0019	0.00181	0.00131	0.001733	0.015632	0.01739	0.01687	0.015538
		1399	0.0019	0.00181	0.00131	0.001733	0.015632	0.01739	0.01687	0.015538
		1400	0.0019	0.00181	0.00131	0.001733	0.015632	0.01739	0.01687	0.015538
		1401	0.0019	0.00181	0.00131	0.001733	0.015632	0.01739	0.01687	0.015538
		1402	0.0019	0.00181	0.00131	0.001733	0.015632	0.01739	0.01687	0.015538
		1403	0.0019	0.00181	0.00131	0.001733	0.015632	0.01739	0.01687	0.015538
		1404	0.0019	0.00181	0.00131	0.001733	0.015632	0.016562	0.01687	0.015538
		1405	0.0019	0.00181	0.00131	0.001733	0.015632	0.016562	0.01687	0.015538
		1406	0.0019	0.00181	0.00131	0.001733	0.015632	0.016562	0.016066	0.015538
		1407	0.0019	0.00181	0.00131	0.001733	0.015632	0.016562	0.016066	0.015538
		1408	0.0019	0.00181	0.00131	0.001733	0.015632	0.016562	0.016066	0.015538
		1409	0.0019	0.00181	0.00131	0.001733	0.015632	0.016562	0.016066	0.015538
		1410	0.0019	0.00181	0.00131	0.001733	0.015632	0.016562	0.016066	0.015538
		1411	0.0019	0.00181	0.00131	0.001733	0.015632	0.016562	0.016066	0.015538
		1412	0.0019	0.00181	0.00131	0.001733	0.015632	0.016562	0.016066	0.015538
		1413	0.0019	0.00181	0.00131	0.001733	0.015632	0.016562	0.016066	0.015538
		1414	0.0019	0.00181	0.00131	0.001733	0.015632	0.016562	0.016066	0.015538
		1415	0.0019	0.00181	0.00131	0.001733	0.015632	0.016562	0.016066	0.015538
		1416	0.0019	0.00181	0.00131	0.001733	0.015632	0.016562	0.016066	0.015538
		1417	0.0019	0.00181	0.00131	0.001733	0.015632	0.016562	0.016066	0.015538
		1418	0.0019	0.00181	0.00131	0.001733	0.015632	0.016562	0.016066	0.015538
		1419	0.0019	0.00181	0.00131	0.001733	0.015632	0.016562	0.016066	0.015538
		1420	0.0019	0.00181	0.00131	0.001733	0.015632	0.016562	0.016066	0.015538
		1421	0.0019	0.00181	0.00131	0.001733	0.015632	0.016562	0.016066	0.015538
		1422	0.0019	0.00181	0.00131	0.001733	0.015632	0.016562	0.016066	0.015538
		1423	0.0019	0.00181	0.00131	0.001733	0.015632	0.016562	0.016066	0.015538
		1424	0.0019	0.00181	0.00131	0.001733	0.015632	0.016562	0.016066	0.015538
		1425	0.0019	0.00181	0.00131	0.001733	0.015632	0.016562	0.016066	0.015538
		1426	0.0019	0.00181	0.00131	0.001733	0.015632	0.016562	0.016066	0.015538
		1427	0.0019	0.00181	0.00131	0.001733	0.015632	0.016562	0.016066	0.015538
		1428	0.0019	0.00181	0.00131	0.001733	0.014921	0.016562	0.016066	0.015538
		1429	0.0019	0.00181	0.00131	0.001733	0.014921	0.016562	0.016066	0.014428
		1430	0.0019	0.00181	0.00131	0.001733	0.014921	0.016562	0.016066	0.014428
		1431	0.0019	0.00181	0.00131	0.001733	0.014921	0.016562	0.016066	0.014428
		1432	0.0019	0.00181	0.00131	0.001733	0.014921	0.016562	0.016066	0.014428
		1433	0.0019	0.00181	0.00131	0.001733	0.014921	0.016562	0.016066	0.014428
		1434	0.0019	0.00181	0.00131	0.001733	0.014921	0.016562	0.016066	0.014428
		1435	0.00095	0.00181	0.00131	0.001733	0.014921	0.016562	0.016066	0.014428
		1436	0.00095	0.00181	0.00131	0.001733	0.014921	0.016562	0.016066	0.014428
		1437	0.00095	0.00181	0.00131	0.001733	0.014921	0.016562	0.016066	0.014428
		1438	0.00095	0.00181	0.00131	0.001733	0.014921	0.016562	0.016066	0.014428
		1439	0.00095	0.00181	0.00131	0.001733	0.014921	0.016562	0.016066	0.014428
		1440	0.00095	0.00181	0.00131	0.001733	0.014921	0.016562	0.016066	0.014428
		1441	0.00095	0.00181	0.00131	0.001733	0.014921	0.016562	0.016066	0.014428
		1442	0.00095	0.00181	0.00131	0.001733	0.014921	0.016562	0.016066	0.014428
		1443	0.00095	0.00181	0.00131	0.001733	0.014921	0.016562	0.016066	0.014428
		1444	0.00095	0.00181	0.00131	0.001733	0.014921	0.016562	0.016066	0.014428
		1445	0.00095	0.00181	0.00131	0.001733	0.014921	0.016562	0.016066	0.014428
		1446	0.00095	0.00181	0.00131	0.001733	0.014921	0.016562	0.016066	0.014428
		1447	0.00095	0.00181	0.00131	0.001733	0.014921	0.016562	0.016066	0.014428
		1448	0.00095	0.00181	0.00131	0.001733	0.014921	0.016562	0.016066	0.014428
		1449	0.00095	0.00181	0.00131	0.001733	0.014921	0.016562	0.016066	0.014428
		1450	0.00095	0.00181	0.00131	0.001733	0.014921	0.016562	0.016066	0.014428
		1451	0.00095	0.00181	0.00131	0.001733	0.014921	0.016562	0.016066	0.014428
		1452	0.00095	0.00181	0.00131	0.001733	0.014921	0.016562	0.016066	0.014428
		1453	0.00095	0.00181	0.00131	0.001733	0.014921	0.016562	0.016066	0.014428
		1454	0.00095	0.00181	0.00131	0.001733	0.014921	0.016562	0.016066	0.014428
		1455	0.00095	0.00181	0.00131	0.001733	0.014921	0.016562	0.016066	0.014428
		1456	0.00095	0.00181	0.00131	0.001733	0.014921	0.016562	0.016066	0.014428
		1457	0.00095	0.00181	0.00131	0.001733	0.014921	0.016562	0.016066	0.014428
		1458	0.00095	0.00181	0.00131	0.001733	0.014921	0.016562	0.016066	0.014428
		1459	0.00095	0.00181	0.00131	0.001733	0.014921	0.015734	0.016066	0.014428
		1460	0.00095	0.00181	0.00131	0.001733	0.014921	0.015734	0.016066	0.014428
		1461	0.00095	0.00181	0.00131	0.001733	0.014921	0.015734	0.016066	0.014428
		1462	0.00095	0.00181	0.00131	0.001733	0.014921	0.015734	0.016066	0.014428
		1463	0.00095	0.00181	0.00131	0.001733	0.014921	0.015734	0.016066	0.014428
		1464	0.00095	0.00181	0.00131	0.001733	0.014921	0.015734	0.016066	0.014428
		1465	0.00095	0.00181	0.00131	0.001733	0.014921	0.015734	0.016066	0.014428
		1466	0.00095	0.00181	0.00131	0.001733	0.014921	0.015734	0.016066	0.014428
		1467	0.00095	0.00181	0.00131	0.001733	0.014921	0.015734	0.016066	0.014428
		1468	0.00095	0.00181	0.00131	0.001733	0.014921	0.015734	0.015263	0.014428
		1469	0.00095	0.00181	0.00131	0.001733	0.014921	0.015734	0.015263	0.014428
		1470	0.00095	0.00181	0.00131	0.001733	0.014921	0.015734	0.015263	0.014428
		1471	0.00095	0.00181	0.00131	0.001733	0.014921	0.015734	0.015263	0.014428
		1472	0.00095	0.00181	0.00131	0.001733	0.014921	0.015734	0.015263	0.014428
		1473	0.00095	0.000903	0.00131	0.001733	0.014921	0.015734	0.015263	0.014428
		1474	0.00095	0.000903	0.00131	0.001733	0.014921	0.015734	0.015263	0.014428
		1475	0.00095	0.000903	0.00131	0.000866	0.014921	0.015734	0.015263	0.014428
		1476	0.00095	0.000903	0.00131	0.000866	0.014921	0.015734	0.015263	0.014428
		1477	0.00095	0.000903	0.00131	0.000866	0.014921	0.015734	0.015263	0.014428
		1478	0.00095	0.000903	0.00131	0.000866	0.014921	0.015734	0.015263	0.014428
		1479	0.00095	0.000903	0.00131	0.000866	0.014921	0.015734	0.015263	0.014428
		1480	0.00095	0.000903	0.00131	0.000866	0.014921	0.015734	0.015263	0.014428
		1481	0.00095	0.000903	0.00131	0.000866	0.014921	0.015734	0.015263	0.014428
		1482	0.00095	0.000903	0.00131	0.000866	0.014921	0.015734	0.015263	0.014428
		1483	0.00095	0.000903	0.00131	0.000866	0.014921	0.015734	0.015263	0.014428
		1484	0.00095	0.000903	0.00131	0.000866	0.014921	0.015734	0.015263	0.014428
		1485	0.00095	0.000903	0.00131	0.000866	0.014921	0.015734	0.015263	0.014428
		1486	0.00095	0.000903	0.00131	0.000866	0.014921	0.015734	0.015263	0.014428
		1487	0.00095	0.000903	0.00131	0.000866	0.014211	0.015734	0.015263	0.014428
		1488	0.00095	0.000903	0.00131	0.000866	0.014211	0.015734	0.015263	0.014428
		1489	0.00095	0.000903	0.00131	0.000866	0.014211	0.015734	0.015263	0.014428
		1490	0.00095	0.000903	0.00131	0.000866	0.014211	0.015734	0.015263	0.014428
		1491	0.00095	0.000903	0.00131	0.000866	0.014211	0.015734	0.015263	0.014428
		1492	0.00095	0.000903	0.00131	0.000866	0.014211	0.015734	0.015263	0.014428
		1493	0.00095	0.000903	0.00131	0.000866	0.014211	0.015734	0.015263	0.013318
		1494	0.00095	0.000903	0.00131	0.000866	0.014211	0.015734	0.015263	0.013318
		1495	0.00095	0.000903	0.00131	0.000866	0.014211	0.015734	0.015263	0.013318
		1496	0.00095	0.000903	0.00131	0.000866	0.014211	0.015734	0.015263	0.013318
		1497	0.00095	0.000903	0.00131	0.000866	0.014211	0.015734	0.015263	0.013318
		1498	0.00095	0.000903	0.00131	0.000866	0.014211	0.015734	0.015263	0.013318
		1499	0.00095	0.000903	0.00131	0.000866	0.014211	0.015734	0.015263	0.013318
		1500	0.00095	0.000903	0.00131	0.000866	0.014211	0.015734	0.015263	0.013318
		1501	0.00095	0.000903	0.00131	0.000866	0.014211	0.015734	0.015263	0.013318
		1502	0.00095	0.000903	0.00131	0.000866	0.014211	0.015734	0.015263	0.013318
		1503	0.00095	0.000903	0.00131	0.000866	0.014211	0.015734	0.015263	0.013318
		1504	0.00095	0.000903	0.00131	0.000866	0.014211	0.015734	0.015263	0.013318
		1505	0.00095	0.000903	0.00131	0.000866	0.014211	0.015734	0.015263	0.013318
		1506	0.00095	0.000903	0.00131	0.000866	0.014211	0.015734	0.015263	0.013318
		1507	0.00095	0.000903	0.00131	0.000866	0.014211	0.015734	0.015263	0.013318
		1508	0.00095	0.000903	0.00131	0.000866	0.014211	0.015734	0.015263	0.013318
		1509	0.00095	0.000903	0.00131	0.000866	0.014211	0.015734	0.015263	0.013318
		1510	0.00095	0.000903	0.00131	0.000866	0.014211	0.015734	0.015263	0.013318
		1511	0.00095	0.000903	0.00131	0.000866	0.014211	0.015734	0.015263	0.013318
		1512	0.00095	0.000903	0.00131	0.000866	0.014211	0.015734	0.01446	0.013318
		1513	0.00095	0.000903	0.00131	0.000866	0.014211	0.015734	0.01446	0.013318
		1514	0.00095	0.000903	0.00131	0.000866	0.014211	0.015734	0.01446	0.013318
		1515	0.00095	0.000903	0.00131	0.000866	0.014211	0.015734	0.01446	0.013318
		1516	0.00095	0.000903	0.00131	0.000866	0.014211	0.015734	0.01446	0.013318
		1517	0.00095	0.000903	0.00131	0.000866	0.014211	0.015734	0.01446	0.013318
		1518	0.00095	0.000903	0.00131	0.000866	0.014211	0.015734	0.01446	0.013318
		1519	0.00095	0.000903	0.00131	0.000866	0.014211	0.015734	0.01446	0.013318
		1520	0.00095	0.000903	0.00131	0.000866	0.014211	0.014906	0.01446	0.013318
		1521	0.00095	0.000903	0.00131	0.000866	0.014211	0.014906	0.01446	0.013318
		1522	0.00095	0.000903	0.00131	0.000866	0.014211	0.014906	0.01446	0.013318
		1523	0.00095	0.000903	0.00131	0.000866	0.014211	0.014906	0.01446	0.013318
		1524	0.00095	0.000903	0.00131	0.000866	0.014211	0.014906	0.01446	0.013318
		1525	0.00095	0.000903	0.00131	0.000866	0.014211	0.014906	0.01446	0.013318
		1526	0.00095	0.000903	0.00131	0.000866	0.014211	0.014906	0.01446	0.013318
		1527	0.00095	0.000903	0.00131	0.000866	0.014211	0.014906	0.01446	0.013318
		1528	0.00095	0.000903	0.00131	0.000866	0.014211	0.014906	0.01446	0.013318
		1529	0.00095	0.000903	0.00131	0.000866	0.014211	0.014906	0.01446	0.013318
		1530	0.00095	0.000903	0.00131	0.000866	0.014211	0.014906	0.01446	0.013318
		1531	0.00095	0.000903	0.00131	0.000866	0.014211	0.014906	0.01446	0.013318
		1532	0.00095	0.000903	0.00131	0.000866	0.014211	0.014906	0.01446	0.013318
		1533	0.00095	0.000903	0.00131	0.000866	0.014211	0.014906	0.01446	0.013318
		1534	0.00095	0.000903	0.00131	0.000866	0.0135	0.014906	0.01446	0.013318
		1535	0.00095	0.000903	0.00131	0.000866	0.0135	0.014906	0.01446	0.013318
		1536	0.00095	0.000903	0.00131	0.000866	0.0135	0.014906	0.01446	0.013318
		1537	0.00095	0.000903	0.00131	0.000866	0.0135	0.014906	0.01446	0.013318
		1538	0.00095	0.000903	0.00131	0.000866	0.0135	0.014906	0.01446	0.013318
		1539	0.00095	0.000903	0.00131	0.000866	0.0135	0.014906	0.01446	0.013318
		1540	0.00095	0.000903	0.00131	0.000866	0.0135	0.014906	0.01446	0.013318
		1541	0.00095	0.000903	0.00131	0.000866	0.0135	0.014906	0.01446	0.013318
		1542	0.00095	0.000903	0.00131	0.000866	0.0135	0.014906	0.01446	0.013318
		1543	0.00095	0.000903	0.00131	0.000866	0.0135	0.014906	0.01446	0.013318
		1544	0.00095	0.000903	0.00131	0.000866	0.0135	0.014906	0.01446	0.013318
		1545	0.00095	0.000903	0.00131	0.000866	0.0135	0.014906	0.01446	0.013318
		1546	0.00095	0.000903	0.00131	0.000866	0.0135	0.014906	0.01446	0.013318
		1547	0.00095	0.000903	0.00131	0.000866	0.0135	0.014906	0.01446	0.013318
		1548	0.00095	0.000903	0.00131	0.000866	0.0135	0.014906	0.01446	0.013318
		1549	0.00095	0.000903	0.00131	0.000866	0.0135	0.014906	0.01446	0.013318
		1550	0.00095	0.000903	0.00131	0.000866	0.0135	0.014906	0.01446	0.013318
		1551	0.00095	0.000903	0.00131	0.000866	0.0135	0.014906	0.01446	0.013318
		1552	0.00095	0.000903	0.00131	0.000866	0.0135	0.014906	0.01446	0.013318
		1553	0.00095	0.000903	0.00131	0.000866	0.0135	0.014906	0.01446	0.013318
		1554	0.00095	0.000903	0.00131	0.000866	0.0135	0.014906	0.01446	0.013318
		1555	0.00095	0.000903	0.00131	0.000866	0.0135	0.014906	0.01446	0.013318
		1556	0.00095	0.000903	0.00131	0.000866	0.0135	0.014906	0.01446	0.013318
		1557	0.00095	0.000903	0.00131	0.000866	0.0135	0.014906	0.01446	0.013318
		1558	0.00095	0.000903	0.00131	0.000866	0.0135	0.014906	0.01446	0.013318
		1559	0.00095	0.000903	0.00131	0.000866	0.0135	0.014906	0.01446	0.013318
		1560	0.00095	0.000903	0.00131	0.000866	0.0135	0.014906	0.01446	0.013318
		1561	0.00095	0.000903	0.00131	0.000866	0.0135	0.014906	0.01446	0.013318
		1562	0.00095	0.000903	0.00131	0.000866	0.0135	0.014906	0.01446	0.013318
		1563	0.00095	0.000903	0.00131	0.000866	0.0135	0.014906	0.01446	0.013318
		1564	0.00095	0.000903	0.00131	0.000866	0.0135	0.014906	0.01446	0.012208
		1565	0.00095	0.000903	0.00131	0.000866	0.0135	0.014906	0.01446	0.012208
		1566	0.00095	0.000903	0.00131	0.000866	0.0135	0.014906	0.01446	0.012208
		1567	0.00095	0.000903	0.00131	0.000866	0.0135	0.014906	0.01446	0.012208
		1568	0.00095	0.000903	0.00131	0.000866	0.0135	0.014906	0.01446	0.012208
		1569	0.00095	0.000903	0.00131	0.000866	0.0135	0.014906	0.01446	0.012208
		1570	0.00095	0.000903	0.00131	0.000866	0.0135	0.014906	0.01446	0.012208
		1571	0.00095	0.000903	0.00131	0.000866	0.0135	0.014906	0.01446	0.012208
		1572	0.00095	0.000903	0.00131	0.000866	0.0135	0.014906	0.01446	0.012208
		1573	0.00095	0.000903	0.00131	0.000866	0.0135	0.014906	0.01446	0.012208
		1574	0.00095	0.000903	0.00131	0.000866	0.0135	0.014906	0.013656	0.012208
		1575	0.00095	0.000903	0.00131	0.000866	0.0135	0.014906	0.013656	0.012208
		1576	0.00095	0.000903	0.00131	0.000866	0.0135	0.014906	0.013656	0.012208
		1577	0.00095	0.000903	0.00131	0.000866	0.0135	0.014906	0.013656	0.012208
		1578	0.00095	0.000903	0.00131	0.000866	0.0135	0.014906	0.013656	0.012208
		1579	0.00095	0.000903	0.00131	0.000866	0.0135	0.014906	0.013656	0.012208
		1580	0.00095	0.000903	0.00131	0.000866	0.0135	0.014906	0.013656	0.012208
		1581	0.00095	0.000903	0.00131	0.000866	0.0135	0.014078	0.013656	0.012208
		1582	0.00095	0.000903	0.00131	0.000866	0.0135	0.014078	0.013656	0.012208
		1583	0.00095	0.000903	0.00131	0.000866	0.0135	0.014078	0.013656	0.012208
		1584	0.00095	0.000903	0.00131	0.000866	0.0135	0.014078	0.013656	0.012208
		1585	0.00095	0.000903	0.00131	0.000866	0.0135	0.014078	0.013656	0.012208
		1586	0.00095	0.000903	0.00131	0.000866	0.0135	0.014078	0.013656	0.012208
		1587	0.00095	0.000903	0.00131	0.000866	0.0135	0.014078	0.013656	0.012208
		1588	0.00095	0.000903	0.00131	0.000866	0.0135	0.014078	0.013656	0.012208
		1589	0.00095	0.000903	0.00131	0.000866	0.0135	0.014078	0.013656	0.012208
		1590	0.00095	0.000903	0.00131	0.000866	0.0135	0.014078	0.013656	0.012208
		1591	0.00095	0.000903	0.00131	0.000866	0.0135	0.014078	0.013656	0.012208
		1592	0.00095	0.000903	0.00131	0.000866	0.01279	0.014078	0.013656	0.012208
		1593	0.00095	0.000903	0.00131	0.000866	0.01279	0.014078	0.013656	0.012208
		1594	0.00095	0.000903	0.00131	0.000866	0.01279	0.014078	0.013656	0.012208
		1595	0.00095	0.000903	0.00131	0.000866	0.01279	0.014078	0.013656	0.012208
		1596	0.00095	0.000903	0.00131	0.000866	0.01279	0.014078	0.013656	0.012208
		1597	0.00095	0.000903	0.00131	0.000866	0.01279	0.014078	0.013656	0.012208
		1598	0.00095	0.000903	0.00131	0.000866	0.01279	0.014078	0.013656	0.012208
		1599	0.00095	0.000903	0.00131	0.000866	0.01279	0.014078	0.013656	0.012208
		1600	0.00095	0.000903	0.00131	0.000866	0.01279	0.014078	0.013656	0.012208
		1601	0.00095	0.000903	0.00131	0.000866	0.01279	0.014078	0.013656	0.012208
		1602	0.00095	0.000903	0.00131	0.000866	0.01279	0.014078	0.013656	0.012208
		1603	0.00095	0.000903	0.00131	0.000866	0.01279	0.014078	0.013656	0.012208
		1604	0.00095	0.000903	0.00131	0.000866	0.01279	0.014078	0.013656	0.012208
		1605	0.00095	0.000903	0.00131	0.000866	0.01279	0.014078	0.013656	0.012208
		1606	0.00095	0.000903	0.00131	0.000866	0.01279	0.014078	0.013656	0.012208
		1607	0.00095	0.000903	0.00131	0.000866	0.01279	0.014078	0.013656	0.012208
		1608	0.00095	0.000903	0.00131	0.000866	0.01279	0.014078	0.013656	0.012208
		1609	0.00095	0.000903	0.00131	0.000866	0.01279	0.014078	0.013656	0.012208
		1610	0.00095	0.000903	0.00131	0.000866	0.01279	0.014078	0.013656	0.012208
		1611	0.00095	0.000903	0.00131	0.000866	0.01279	0.014078	0.013656	0.012208
		1612	0.00095	0.000903	0.00131	0.000866	0.01279	0.014078	0.013656	0.012208
		1613	0.00095	0.000903	0.00131	0.000866	0.01279	0.014078	0.013656	0.012208
		1614	0.00095	0.000903	0.00131	0.000866	0.01279	0.014078	0.013656	0.012208
		1615	0.00095	0.000903	0.00131	0.000866	0.01279	0.014078	0.013656	0.012208
		1616	0.00095	0.000903	0.00131	0.000866	0.01279	0.014078	0.013656	0.012208
		1617	0.00095	0.000903	0.00131	0.000866	0.01279	0.014078	0.013656	0.012208
		1618	0.00095	0.000903	0.00131	0.000866	0.01279	0.014078	0.013656	0.012208
		1619	0.00095	0.000903	0.00131	0.000866	0.01279	0.014078	0.013656	0.012208
		1620	0.00095	0.000903	0.00131	0.000866	0.01279	0.014078	0.013656	0.012208
		1621	0.00095	0.000903	0.00131	0.000866	0.01279	0.014078	0.013656	0.012208
		1622	0.00095	0.000903	0.00131	0.000866	0.01279	0.014078	0.013656	0.012208
		1623	0.00095	0.000903	0.00131	0.000866	0.01279	0.014078	0.013656	0.012208
		1624	0.00095	0.000903	0.00131	0.000866	0.01279	0.014078	0.013656	0.012208
		1625	0.00095	0.000903	0.00131	0.000866	0.01279	0.014078	0.013656	0.012208
		1626	0.00095	0.000903	0.00131	0.000866	0.01279	0.014078	0.013656	0.012208
		1627	0.00095	0.000903	0.00131	0.000866	0.01279	0.014078	0.012853	0.012208
		1628	0.00095	0.000903	0.00131	0.000866	0.01279	0.014078	0.012853	0.012208
		1629	0.00095	0.000903	0.00131	0.000866	0.01279	0.014078	0.012853	0.012208
		1630	0.00095	0.000903	0.00131	0.000866	0.01279	0.014078	0.012853	0.012208
		1631	0.00095	0.000903	0.00131	0.000866	0.01279	0.014078	0.012853	0.012208
		1632	0.00095	0.000903	0.00131	0.000866	0.01279	0.01325	0.012853	0.012208
		1633	0.00095	0.000903	0.00131	0.000866	0.01279	0.01325	0.012853	0.012208
		1634	0.00095	0.000903	0.00131	0.000866	0.01279	0.01325	0.012853	0.012208
		1635	0.00095	0.000903		0.000866	0.01279	0.01325	0.012853	0.012208
		1636	0.00095	0.000903		0.000866	0.01279	0.01325	0.012853	0.012208
		1637	0.00095	0.000903		0.000866	0.01279	0.01325	0.012853	0.012208
		1638	0.00095	0.000903		0.000866	0.01279	0.01325	0.012853	0.012208
		1639	0.00095	0.000903		0.000866	0.01279	0.01325	0.012853	0.012208
		1640	0.00095	0.000903		0.000866	0.01279	0.01325	0.012853	0.012208
		1641	0.00095	0.000903		0.000866	0.01279	0.01325	0.012853	0.012208
		1642	0.00095	0.000903		0.000866	0.012079	0.01325	0.012853	0.012208
		1643	0.00095	0.000903		0.000866	0.012079	0.01325	0.012853	0.012208
		1644	0.00095	0.000903		0.000866	0.012079	0.01325	0.012853	0.012208
		1645	0.00095	0.000903		0.000866	0.012079	0.01325	0.012853	0.012208
		1646	0.00095	0.000903		0.000866	0.012079	0.01325	0.012853	0.012208
		1647	0.00095	0.000903		0.000866	0.012079	0.01325	0.012853	0.012208
		1648	0.00095	0.000903		0.000866	0.012079	0.01325	0.012853	0.012208
		1649	0.00095	0.000903		0.000866	0.012079	0.01325	0.012853	0.012208
		1650	0.00095	0.000903		0.000866	0.012079	0.01325	0.012853	0.011098
		1651	0.00095	0.000903		0.000866	0.012079	0.01325	0.012853	0.011098
		1652	0.00095	0.000903		0.000866	0.012079	0.01325	0.012853	0.011098
		1653	0.00095	0.000903		0.000866	0.012079	0.01325	0.012853	0.011098
		1654	0.00095	0.000903		0.000866	0.012079	0.01325	0.012853	0.011098
		1655	0.00095	0.000903		0.000866	0.012079	0.01325	0.012853	0.011098
		1656	0.00095	0.000903		0.000866	0.012079	0.01325	0.012853	0.011098
		1657	0.00095	0.000903		0.000866	0.012079	0.01325	0.012853	0.011098
		1658	0.00095	0.000903		0.000866	0.012079	0.01325	0.012853	0.011098
		1659	0.00095	0.000903		0.000866	0.012079	0.01325	0.012853	0.011098
		1660	0.00095	0.000903		0.000866	0.012079	0.01325	0.012853	0.011098
		1661	0.00095	0.000903		0.000866	0.012079	0.01325	0.012853	0.011098
		1662	0.00095	0.000903		0.000866	0.012079	0.01325	0.012853	0.011098
		1663	0.00095	0.000903		0.000866	0.012079	0.01325	0.012853	0.011098
		1664	0.00095	0.000903		0.000866	0.012079	0.01325	0.012853	0.011098
		1665	0.00095	0.000903		0.000866	0.012079	0.01325	0.012853	0.011098
		1666	0.00095	0.000903		0.000866	0.012079	0.01325	0.012853	0.011098
		1667	0.00095	0.000903		0.000866	0.012079	0.01325	0.012853	0.011098
		1668	0.00095	0.000903		0.000866	0.012079	0.01325	0.012853	0.011098
		1669	0.00095	0.000903		0.000866	0.012079	0.01325	0.012853	0.011098
		1670	0.00095	0.000903		0.000866	0.012079	0.01325	0.012853	0.011098
		1671	0.00095	0.000903		0.000866	0.012079	0.01325	0.012853	0.011098
		1672	0.00095	0.000903		0.000866	0.012079	0.01325	0.012853	0.011098
		1673	0.00095	0.000903		0.000866	0.012079	0.01325	0.012853	0.011098
		1674	0.00095	0.000903		0.000866	0.012079	0.01325	0.012853	0.011098
		1675	0.00095	0.000903		0.000866	0.012079	0.01325	0.012853	0.011098
		1676	0.00095	0.000903		0.000866	0.012079	0.01325	0.012853	0.011098
		1677	0.00095	0.000903		0.000866	0.012079	0.01325	0.012853	0.011098
		1678	0.00095	0.000903		0.000866	0.012079	0.01325	0.012853	0.011098
		1679	0.00095	0.000903		0.000866	0.012079	0.01325	0.012853	0.011098
		1680	0.00095	0.000903		0.000866	0.012079	0.01325	0.012853	0.011098
		1681	0.00095	0.000903		0.000866	0.012079	0.01325	0.012853	0.011098
		1682	0.00095	0.000903		0.000866	0.012079	0.01325	0.012853	0.011098
		1683	0.00095	0.000903		0.000866	0.012079	0.01325	0.012853	0.011098
		1684	0.00095	0.000903		0.000866	0.012079	0.01325	0.012853	0.011098
		1685	0.00095	0.000903		0.000866	0.012079	0.01325	0.012853	0.011098
		1686	0.00095	0.000903		0.000866	0.012079	0.01325	0.012853	0.011098
		1687	0.00095	0.000903		0.000866	0.012079	0.01325	0.012853	0.011098
		1688	0.00095	0.000903		0.000866	0.012079	0.01325	0.012853	0.011098
		1689	0.00095	0.000903		0.000866	0.012079	0.01325	0.012853	0.011098
		1690	0.00095	0.000903		0.000866	0.012079	0.01325	0.012853	0.011098
		1691	0.00095	0.000903		0.000866	0.012079	0.01325	0.012853	0.011098
		1692	0.00095	0.000903		0.000866	0.012079	0.01325	0.012853	0.011098
		1693	0.00095	0.000903		0.000866	0.011369	0.01325	0.01205	0.011098
		1694	0.00095	0.000903		0.000866	0.011369	0.01325	0.01205	0.011098
		1695	0.00095	0.000903		0.000866	0.011369	0.01325	0.01205	0.011098
		1696	0.00095	0.000903		0.000866	0.011369	0.01325	0.01205	0.011098
		1697	0.00095	0.000903		0.000866	0.011369	0.01325	0.01205	0.011098
		1698	0.00095	0.000903		0.000866	0.011369	0.012422	0.01205	0.011098
		1699	0.00095	0.000903		0.000866	0.011369	0.012422	0.01205	0.011098
		1700	0.00095	0.000903		0.000866	0.011369	0.012422	0.01205	0.011098
		1701	0.00095	0.000903		0.000866	0.011369	0.012422	0.01205	0.011098
		1702	0.00095	0.000903		0.000866	0.011369	0.012422	0.01205	0.011098
		1703	0.00095	0.000903		0.000866	0.011369	0.012422	0.01205	0.011098
		1704	0.00095	0.000903		0.000866	0.011369	0.012422	0.01205	0.011098
		1705	0.00095	0.000903		0.000866	0.011369	0.012422	0.01205	0.011098
		1706	0.00095	0.000903		0.000866	0.011369	0.012422	0.01205	0.011098
		1707	0.00095	0.000903		0.000866	0.011369	0.012422	0.01205	0.011098
		1708	0.00095	0.000903		0.000866	0.011369	0.012422	0.01205	0.011098
		1709	0.00095	0.000903		0.000866	0.011369	0.012422	0.01205	0.011098
		1710	0.00095	0.000903		0.000866	0.011369	0.012422	0.01205	0.011098
		1711	0.00095	0.000903		0.000866	0.011369	0.012422	0.01205	0.011098
		1712	0.00095	0.000903		0.000866	0.011369	0.012422	0.01205	0.011098
		1713	0.00095	0.000903		0.000866	0.011369	0.012422	0.01205	0.011098
		1714	0.00095	0.000903		0.000866	0.011369	0.012422	0.01205	0.011098
		1715	0.00095	0.000903		0.000866	0.011369	0.012422	0.01205	0.011098
		1716	0.00095	0.000903		0.000866	0.011369	0.012422	0.01205	0.011098
		1717	0.00095	0.000903		0.000866	0.011369	0.012422	0.01205	0.011098
		1718	0.00095	0.000903		0.000866	0.011369	0.012422	0.01205	0.011098
		1719	0.00095	0.000903		0.000866	0.011369	0.012422	0.01205	0.011098
		1720	0.00095	0.000903		0.000866	0.011369	0.012422	0.01205	0.011098
		1721	0.00095	0.000903		0.000866	0.011369	0.012422	0.01205	0.011098
		1722	0.00095	0.000903		0.000866	0.011369	0.012422	0.01205	0.011098
		1723	0.00095	0.000903		0.000866	0.011369	0.012422	0.01205	0.011098
		1724	0.00095	0.000903		0.000866	0.011369	0.012422	0.01205	0.011098
		1725	0.00095	0.000903		0.000866	0.011369	0.012422	0.01205	0.011098
		1726	0.00095	0.000903		0.000866	0.011369	0.012422	0.01205	0.011098
		1727	0.00095	0.000903		0.000866	0.011369	0.012422	0.01205	0.011098
		1728	0.00095	0.000903		0.000866	0.011369	0.012422	0.01205	0.011098
		1729	0.00095	0.000903		0.000866	0.011369	0.012422	0.01205	0.011098
		1730	0.00095	0.000903		0.000866	0.011369	0.012422	0.01205	0.011098
		1731	0.00095	0.000903		0.000866	0.011369	0.012422	0.01205	0.011098
		1732	0.00095	0.000903		0.000866	0.011369	0.012422	0.01205	0.011098
		1733	0.00095	0.000903		0.000866	0.011369	0.012422	0.01205	0.011098
		1734	0.00095	0.000903		0.000866	0.011369	0.012422	0.01205	0.011098
		1735	0.00095	0.000903		0.000866	0.011369	0.012422	0.01205	0.011098
		1736	0.00095	0.000903		0.000866	0.011369	0.012422	0.01205	0.011098
		1737	0.00095	0.000903		0.000866	0.011369	0.012422	0.01205	0.011098
		1738	0.00095	0.000903		0.000866	0.011369	0.012422	0.01205	0.011098
		1739	0.00095	0.000903		0.000866	0.011369	0.012422	0.01205	0.00999
		1740	0.00095	0.000903		0.000866	0.011369	0.012422	0.01205	0.00999
		1741	0.00095	0.000903		0.000866	0.011369	0.012422	0.01205	0.00999
		1742	0.00095	0.000903		0.000866	0.011369	0.012422	0.01205	0.00999
		1743	0.00095	0.000903		0.000866	0.011369	0.012422	0.01205	0.00999
		1744	0.00095	0.000903		0.000866	0.011369	0.012422	0.01205	0.00999
		1745	0.00095	0.000903		0.000866	0.011369	0.012422	0.01205	0.00999
		1746	0.00095	0.000903		0.000866	0.011369	0.012422	0.01205	0.00999
		1747	0.00095	0.000903		0.000866	0.011369	0.012422	0.01205	0.00999
		1748	0.00095	0.000903		0.000866	0.011369	0.012422	0.01205	0.00999
		1749	0.00095	0.000903		0.000866	0.011369	0.012422	0.01205	0.00999
		1750	0.00095	0.000903		0.000866	0.011369	0.012422	0.01205	0.00999
		1751	0.00095	0.000903		0.000866	0.010658	0.012422	0.01205	0.00999
		1752	0.00095	0.000903		0.000866	0.010658	0.012422	0.01205	0.00999
		1753	0.00095	0.000903		0.000866	0.010658	0.012422	0.01205	0.00999
		1754	0.00095	0.000903		0.000866	0.010658	0.012422	0.01205	0.00999
		1755	0.00095	0.000903		0.000866	0.010658	0.012422	0.01205	0.00999
		1756	0.00095	0.000903		0.000866	0.010658	0.012422	0.01205	0.00999
		1757	0.00095	0.000903		0.000866	0.010658	0.012422	0.01205	0.00999
		1758	0.00095	0.000903		0.000866	0.010658	0.012422	0.01205	0.00999
		1759	0.00095	0.000903		0.000866	0.010658	0.012422	0.01205	0.00999
		1760	0.00095	0.000903		0.000866	0.010658	0.012422	0.01205	0.00999
		1761	0.00095	0.000903		0.000866	0.010658	0.012422	0.01205	0.00999
		1762	0.00095	0.000903		0.000866	0.010658	0.012422	0.01205	0.00999
		1763	0.00095	0.000903		0.000866	0.010658	0.012422	0.01205	0.00999
		1764	0.00095	0.000903		0.000866	0.010658	0.012422	0.01205	0.00999
		1765	0.00095	0.000903		0.000866	0.010658	0.011594	0.01205	0.00999
		1766	0.00095	0.000903		0.000866	0.010658	0.011594	0.01205	0.00999
		1767	0.00095	0.000903		0.000866	0.010658	0.011594	0.01205	0.00999
		1768	0.00095	0.000903		0.000866	0.010658	0.011594	0.01205	0.00999
		1769	0.00095	0.000903		0.000866	0.010658	0.011594	0.01205	0.00999
		1770	0.00095	0.000903		0.000866	0.010658	0.011594	0.01205	0.00999
		1771	0.00095	0.000903		0.000866	0.010658	0.011594	0.01205	0.00999
		1772	0.00095	0.000903		0.000866	0.010658	0.011594	0.01205	0.00999
		1773	0.00095	0.000903		0.000866	0.010658	0.011594	0.01205	0.00999
		1774	0.00095	0.000903		0.000866	0.010658	0.011594	0.011246	0.00999
		1775	0.00095	0.000903		0.000866	0.010658	0.011594	0.011246	0.00999
		1776	0.00095	0.000903		0.000866	0.010658	0.011594	0.011246	0.00999
		1777	0.00095	0.000903		0.000866	0.010658	0.011594	0.011246	0.00999
		1778	0.00095	0.000903		0.000866	0.010658	0.011594	0.011246	0.00999
		1779	0.00095	0.000903		0.000866	0.010658	0.011594	0.011246	0.00999
		1780	0.00095	0.000903		0.000866	0.010658	0.011594	0.011246	0.00999
		1781	0.00095	0.000903		0.000866	0.010658	0.011594	0.011246	0.00999
		1782	0.00095	0.000903		0.000866	0.010658	0.011594	0.011246	0.00999
		1783	0.00095	0.000903		0.000866	0.010658	0.011594	0.011246	0.00999
		1784	0.00095	0.000903		0.000866	0.010658	0.011594	0.011246	0.00999
		1785	0.00095	0.000903		0.000866	0.010658	0.011594	0.011246	0.00999
		1786	0.00095	0.000903		0.000866	0.010658	0.011594	0.011246	0.00999
		1787	0.00095	0.000903		0.000866	0.010658	0.011594	0.011246	0.00999
		1788	0.00095	0.000903		0.000866	0.010658	0.011594	0.011246	0.00999
		1789	0.00095	0.000903		0.000866	0.010658	0.011594	0.011246	0.00999
		1790	0.00095	0.000903		0.000866	0.010658	0.011594	0.011246	0.00999
		1791	0.00095	0.000903		0.000866	0.010658	0.011594	0.011246	0.00999
		1792	0.00095	0.000903		0.000866	0.010658	0.011594	0.011246	0.00999
		1793	0.00095	0.000903		0.000866	0.010658	0.011594	0.011246	0.00999
		1794	0.00095	0.000903		0.000866	0.010658	0.011594	0.011246	0.00999
		1795	0.00095	0.000903		0.000866	0.010658	0.011594	0.011246	0.00999
		1796	0.00095	0.000903		0.000866	0.010658	0.011594	0.011246	0.00999
		1797	0.00095	0.000903		0.000866	0.010658	0.011594	0.011246	0.00999
		1798	0.00095	0.000903		0.000866	0.00995	0.011594	0.011246	0.00999
		1799	0.00095	0.000903		0.000866	0.00995	0.011594	0.011246	0.00999
		1800	0.00095	0.000903		0.000866	0.00995	0.011594	0.011246	0.00999
		1801	0.00095	0.000903		0.000866	0.00995	0.011594	0.011246	0.00999
		1802	0.00095	0.000903		0.000866	0.00995	0.011594	0.011246	0.00999
		1803	0.00095	0.000903		0.000866	0.00995	0.011594	0.011246	0.00999
		1804	0.00095	0.000903		0.000866	0.00995	0.011594	0.011246	0.00999
		1805	0.00095	0.000903		0.000866	0.00995	0.011594	0.011246	0.00999
		1806	0.00095	0.000903		0.000866	0.00995	0.011594	0.011246	0.00999
		1807	0.00095	0.000903		0.000866	0.00995	0.011594	0.011246	0.00999
		1808	0.00095	0.000903		0.000866	0.00995	0.011594	0.011246	0.00999
		1809	0.00095	0.000903		0.000866	0.00995	0.011594	0.011246	0.00999
		1810	0.00095	0.000903		0.000866	0.00995	0.011594	0.011246	0.00999
		1811	0.00095	0.000903		0.000866	0.00995	0.011594	0.011246	0.00999
		1812	0.00095	0.000903		0.000866	0.00995	0.011594	0.011246	0.00999
		1813	0.00095	0.000903		0.000866	0.00995	0.011594	0.011246	0.00999
		1814	0.00095	0.000903		0.000866	0.00995	0.011594	0.011246	0.00999
		1815	0.00095	0.000903		0.000866	0.00995	0.011594	0.011246	0.00999
		1816	0.00095	0.000903		0.000866	0.00995	0.011594	0.011246	0.00999
		1817	0.00095	0.000903		0.000866	0.00995	0.011594	0.011246	0.00999
		1818	0.00095	0.000903		0.000866	0.00995	0.011594	0.011246	0.00999
		1819	0.00095	0.000903		0.000866	0.00995	0.011594	0.011246	0.00999
		1820	0.00095	0.000903		0.000866	0.00995	0.011594	0.011246	0.00999
		1821	0.00095	0.000903		0.000866	0.00995	0.011594	0.011246	0.00999
		1822	0.00095	0.000903		0.000866	0.00995	0.011594	0.011246	0.00999
		1823	0.00095	0.000903		0.000866	0.00995	0.011594	0.011246	0.00999
		1824	0.00095	0.000903		0.000866	0.00995	0.011594	0.011246	0.00999
		1825	0.00095	0.000903		0.000866	0.00995	0.011594	0.011246	0.00999
		1826	0.00095	0.000903		0.000866	0.00995	0.011594	0.011246	0.00999
		1827	0.00095	0.000903		0.000866	0.00995	0.011594	0.011246	0.00999
		1828	0.00095	0.000903		0.000866	0.00995	0.011594	0.011246	0.00999
		1829	0.00095	0.000903		0.000866	0.00995	0.010765	0.011246	0.00999
		1830	0.00095	0.000903		0.000866	0.00995	0.010765	0.011246	0.00999
		1831	0.00095	0.000903		0.000866	0.00995	0.010765	0.011246	0.00999
		1832	0.00095	0.000903		0.000866	0.00995	0.010765	0.011246	0.00999
		1833	0.00095	0.000903		0.000866	0.00995	0.010765	0.011246	0.00999
		1834	0.00095	0.000903		0.000866	0.00995	0.010765	0.011246	0.00999
		1835	0.00095	0.000903		0.000866	0.00995	0.010765	0.011246	0.00999
		1836	0.00095	0.000903		0.000866	0.00995	0.010765	0.011246	0.00999
		1837	0.00095	0.000903		0.000866	0.00995	0.010765	0.011246	0.00999
		1838	0.00095	0.000903		0.000866	0.00995	0.010765	0.011246	0.00999
		1839	0.00095	0.000903		0.000866	0.00995	0.010765	0.011246	0.00999
		1840	0.00095	0.000903		0.000866	0.00995	0.010765	0.011246	0.00999
		1841	0.00095	0.000903		0.000866	0.00995	0.010765	0.011246	0.00999
		1842	0.00095	0.000903		0.000866	0.00995	0.010765	0.011246	0.00999
		1843	0.00095	0.000903		0.000866	0.00995	0.010765	0.011246	0.00999
		1844	0.00095	0.000903		0.000866	0.00995	0.010765	0.011246	0.00999
		1845	0.00095	0.000903		0.000866	0.00995	0.010765	0.011246	0.00999
		1846	0.00095	0.000903		0.000866	0.00995	0.010765	0.011246	0.00999
		1847	0.00095	0.000903		0.000866	0.00995	0.010765	0.011246	0.00999
		1848	0.00095	0.000903		0.000866	0.00995	0.010765	0.011246	0.00999
		1849		0.000903		0.000866	0.00995	0.010765	0.011246	0.00999
		1850		0.000903		0.000866	0.00995	0.010765	0.011246	0.00999
		1851		0.000903		0.000866	0.00995	0.010765	0.011246	0.00999
		1852		0.000903		0.000866	0.00995	0.010765	0.010443	0.00999
		1853		0.000903		0.000866	0.00995	0.010765	0.010443	0.00999
		1854		0.000903		0.000866	0.00995	0.010765	0.010443	0.00999
		1855		0.000903		0.000866	0.00995	0.010765	0.010443	0.00999
		1856		0.000903		0.000866	0.00995	0.010765	0.010443	0.00888
		1857		0.000903		0.000866	0.00995	0.010765	0.010443	0.00888
		1858		0.000903		0.000866	0.00995	0.010765	0.010443	0.00888
		1859		0.000903		0.000866	0.00995	0.010765	0.010443	0.00888
		1860		0.000903		0.000866	0.00995	0.010765	0.010443	0.00888
		1861		0.000903		0.000866	0.00995	0.010765	0.010443	0.00888
		1862		0.000903		0.000866	0.00995	0.010765	0.010443	0.00888
		1863		0.000903		0.000866	0.00995	0.010765	0.010443	0.00888
		1864		0.000903		0.000866	0.00995	0.010765	0.010443	0.00888
		1865		0.000903		0.000866	0.00995	0.010765	0.010443	0.00888
		1866		0.000903		0.000866	0.00995	0.010765	0.010443	0.00888
		1867		0.000903		0.000866	0.00995	0.010765	0.010443	0.00888
		1868		0.000903		0.000866	0.00995	0.010765	0.010443	0.00888
		1869				0.000866	0.00995	0.010765	0.010443	0.00888
		1870				0.000866	0.00995	0.010765	0.010443	0.00888
		1871				0.000866	0.00995	0.010765	0.010443	0.00888
		1872				0.000866	0.00995	0.010765	0.010443	0.00888
		1873				0.000866	0.00995	0.010765	0.010443	0.00888
		1874				0.000866	0.00995	0.010765	0.010443	0.00888
		1875				0.000866	0.00995	0.010765	0.010443	0.00888
		1876				0.000866	0.00995	0.010765	0.010443	0.00888
		1877				0.000866	0.00995	0.010765	0.010443	0.00888
		1878				0.000866	0.00995	0.010765	0.010443	0.00888
		1879				0.000866	0.00995	0.010765	0.010443	0.00888
		1880				0.000866	0.00995	0.010765	0.010443	0.00888
		1881				0.000866	0.00995	0.010765	0.010443	0.00888
		1882				0.000866	0.00995	0.010765	0.010443	0.00888
		1883				0.000866	0.00995	0.010765	0.010443	0.00888
		1884				0.000866	0.00995	0.010765	0.010443	0.00888
		1885				0.000866	0.00995	0.010765	0.010443	0.00888
		1886				0.000866	0.00995	0.010765	0.010443	0.00888
		1887				0.000866	0.00995	0.010765	0.010443	0.00888
		1888				0.000866	0.00995	0.010765	0.010443	0.00888
		1889				0.000866	0.00995	0.010765	0.010443	0.00888
		1890				0.000866	0.00924	0.010765	0.010443	0.00888
		1891				0.000866	0.00924	0.010765	0.010443	0.00888
		1892				0.000866	0.00924	0.010765	0.010443	0.00888
		1893				0.000866	0.00924	0.010765	0.010443	0.00888
		1894				0.000866	0.00924	0.010765	0.010443	0.00888
		1895				0.000866	0.00924	0.010765	0.010443	0.00888
		1896				0.000866	0.00924	0.010765	0.010443	0.00888
		1897				0.000866	0.00924	0.010765	0.010443	0.00888
		1898				0.000866	0.00924	0.010765	0.010443	0.00888
		1899				0.000866	0.00924	0.010765	0.010443	0.00888
		1900				0.000866	0.00924	0.010765	0.010443	0.00888
		1901				0.000866	0.00924	0.010765	0.010443	0.00888
		1902				0.000866	0.00924	0.010765	0.010443	0.00888
		1903				0.000866	0.00924	0.00994	0.010443	0.00888
		1904				0.000866	0.00924	0.00994	0.010443	0.00888
		1905				0.000866	0.00924	0.00994	0.010443	0.00888
		1906				0.000866	0.00924	0.00994	0.010443	0.00888
		1907				0.000866	0.00924	0.00994	0.010443	0.00888
		1908				0.000866	0.00924	0.00994	0.010443	0.00888
		1909				0.000866	0.00924	0.00994	0.010443	0.00888
		1910				0.000866	0.00924	0.00994	0.010443	0.00888
		1911				0.000866	0.00924	0.00994	0.010443	0.00888
		1912				0.000866	0.00924	0.00994	0.00964	0.00888
		1913				0.000866	0.00924	0.00994	0.00964	0.00888
		1914				0.000866	0.00924	0.00994	0.00964	0.00888
		1915				0.000866	0.00924	0.00994	0.00964	0.00888
		1916				0.000866	0.00924	0.00994	0.00964	0.00888
		1917				0.000866	0.00924	0.00994	0.00964	0.00888
		1918				0.000866	0.00924	0.00994	0.00964	0.00888
		1919				0.000866	0.00924	0.00994	0.00964	0.00888
		1920				0.000866	0.00924	0.00994	0.00964	0.00888
		1921				0.000866	0.00924	0.00994	0.00964	0.00888
		1922				0.000866	0.00924	0.00994	0.00964	0.00888
		1923				0.000866	0.00924	0.00994	0.00964	0.00888
		1924				0.000866	0.00924	0.00994	0.00964	0.00888
		1925				0.000866	0.00924	0.00994	0.00964	0.00888
		1926				0.000866	0.00924	0.00994	0.00964	0.00888
		1927				0.000866	0.00924	0.00994	0.00964	0.00888
		1928				0.000866	0.00924	0.00994	0.00964	0.00888
		1929				0.000866	0.00924	0.00994	0.00964	0.00888
		1930				0.000866	0.00924	0.00994	0.00964	0.00888
		1931				0.000866	0.00924	0.00994	0.00964	0.00888
		1932					0.00924	0.00994	0.00964	0.00888
		1933					0.00924	0.00994	0.00964	0.00888
		1934					0.00924	0.00994	0.00964	0.00888
		1935					0.00924	0.00994	0.00964	0.00888
		1936					0.00924	0.00994	0.00964	0.00888
		1937					0.00924	0.00994	0.00964	0.00888
		1938					0.00924	0.00994	0.00964	0.00888
		1939					0.00924	0.00994	0.00964	0.00888
		1940					0.00924	0.00994	0.00964	0.00888
		1941					0.00924	0.00994	0.00964	0.00888
		1942					0.00924	0.00994	0.00964	0.00888
		1943					0.00924	0.00994	0.00964	0.00888
		1944					0.00924	0.00994	0.00964	0.00888
		1945					0.00924	0.00994	0.00964	0.00888
		1946					0.00924	0.00994	0.00964	0.00888
		1947					0.00924	0.00994	0.00964	0.00888
		1948					0.00924	0.00994	0.00964	0.00888
		1949					0.00924	0.00994	0.00964	0.00888
		1950					0.00924	0.00994	0.00964	0.00888
		1951					0.00924	0.00994	0.00964	0.00888
		1952					0.00924	0.00994	0.00964	0.00888
		1953					0.00924	0.00994	0.00964	0.00888
		1954					0.00924	0.00994	0.00964	0.00888
		1955					0.00924	0.00994	0.00964	0.00888
		1956					0.00924	0.00994	0.00964	0.00888
		1957					0.00924	0.00994	0.00964	0.00888
		1958					0.00924	0.00994	0.00964	0.00888
		1959					0.00924	0.00994	0.00964	0.00888
		1960					0.00924	0.00994	0.00964	0.00888
		1961					0.00924	0.00994	0.00964	0.00888
		1962					0.00924	0.00994	0.00964	0.00888
		1963					0.00924	0.00994	0.00964	0.00888
		1964					0.00924	0.00994	0.00964	0.00888
		1965					0.00924	0.00994	0.00964	0.00888
		1966					0.00924	0.00994	0.00964	0.00888
		1967					0.00924	0.00994	0.00964	0.00888
		1968					0.00924	0.00994	0.00964	0.00888
		1969					0.00924	0.00994	0.00964	0.00888
		1970					0.00924	0.00994	0.00964	0.00888
		1971					0.00924	0.00994	0.00964	0.00888
		1972					0.00924	0.00994	0.00964	0.00888
		1973					0.00924	0.00994	0.00964	0.00888
		1974					0.00924	0.00994	0.00964	0.00888
		1975					0.00924	0.00994	0.00964	0.00888
		1976					0.00924	0.00994	0.00964	0.00888
		1977					0.00924	0.00994	0.00964	0.00888
		1978					0.00924	0.00994	0.00964	0.00888
		1979					0.00924	0.00994	0.00964	0.00888
		1980					0.00924	0.00994	0.00964	0.00888
		1981					0.00924	0.00994	0.00964	0.00777
		1982					0.00924	0.00994	0.00964	0.00777
		1983					0.00853	0.00994	0.00964	0.00777
		1984					0.00853	0.00911	0.00964	0.00777
		1985					0.00853	0.00911	0.00964	0.00777
		1986					0.00853	0.00911	0.00964	0.00777
		1987					0.00853	0.00911	0.00964	0.00777
		1988					0.00853	0.00911	0.00964	0.00777
		1989					0.00853	0.00911	0.00964	0.00777
		1990					0.00853	0.00911	0.00964	0.00777
		1991					0.00853	0.00911	0.00964	0.00777
		1992					0.00853	0.00911	0.00964	0.00777
		1993					0.00853	0.00911	0.00964	0.00777
		1994					0.00853	0.00911	0.00964	0.00777
		1995					0.00853	0.00911	0.00964	0.00777
		1996					0.00853	0.00911	0.00964	0.00777
		1997					0.00853	0.00911	0.00884	0.00777
[truncated: 5,653 more rows]

## Sheet: 2E
	Days from Chemordiation	LTR and integraition site specific assays								Notes
		LTR total	sem	ZNF470	sem	ZNF721	sem			sem, standard error of the mean
	-952									Values below the limit of detection are indicated in red
	-624
	-622
	-365	1484.7	29.7878	157.942	26.6247	2.87313	na
	-244
	-108
	-27
	-24
	-21
	-6	235.007	14.4863	26.3671	2.76076	10.7339	5.06229
	0
	1
	4
	11
	18
	25	857.169	55.2929	94.1072	23.9526	2.48886	na
	28
	32
	39
	41
	48
	50
	63
	67
	78
	151	837.773	34.5967	113.607	11.4256	3.23562	na
	172
	182
	210
	204
	224
	238
	476	1865.6	78.9137	147.3	39.6293	no material left
	490
	560
	594	1779.59	140.109	72.8685	21.9658	468.15	49.031
	638
	867	1579.33	79.2727	193.721	33.6334	630.971	232.155
	974
	999	2467.1	128.189	324.684	29.324	740.975	47.8933

## Sheet: 2F
		Fold increase from day -6 to day 1000
	Target	mean	upper limit	lower limit
	LTR	10.5	10.6	10.4		Error limits were calculated based on the standard error of the mean estimated in figure 2E
	ZNF470	12.3	12.5	12.2
	ZNF721	69	122.2	49.9

## Sheet: 3A
			LTR (R U5) copies/million cells
	Condition		No Tx	Gag	CMV
	Replicate well 1		564	22231	752
	Replicate well 2		1052	15927	673

## Sheet: 3B
			Fold increase relative to No Tx
	Condition		No Tx	Gag	CMV
	Replicate well 1		1	27.5136	0.930693
	Replicate well 2		1	19.7116	0.832921

## Sheet: 3C
			PSI copies/mL of culture supernatant
	Condition		No Tx	Gag	CMV
	Replicate well 1		145	11067.1	33.125
	Replicate well 2		42.0833	1058.33	17.1667

## Sheet: 3G
				HIV-1 DNA copies/million cells, across two replicate wells
												Provirus	target
			Condition	Chr7.d11sc		ZNF721i		ZNF470i				Chr7.d11sc	11nt deletion in PBS
			No Tx	0	0	419	258	69	360
			CMV	15.13	0	387	652	129	217			ZNF721i	integration site
			Gag	67.13	99.78	12345	9437	339	46
												ZNF470i	integration site

## Sheet: 3H
				HIV-1 copies/mL of supernatant, across 2 replicate wells
			Condition	U5PBS		Chr7.d11.sc
			No Tx	0	0	145.9	0
			CMV	16.9	0	0	0
			Gag	2797.8	659.7	20709.4	3946.9

[truncated: 20 more sheets: 4A, 4B, 4C, 4D, 4E, 4G, 4H, 4I, 5C, 5D, 5E, 5F, 5G, 5H, 5I, 5J, Supp S2, Supp S3, Supp S4, Supp S5]
